# Supplementary material for: Generation of hiPSC-Derived Brain Microvascular Endothelial Cells Using Directed Differentiation and Transcriptional Reprogramming
Source: Arterioscler Thromb Vasc Biol. 2025 Nov 25;46(1):210–31. doi: 10.1161/ATVBAHA.125.323397 (PMC12721698; doi:10.1161/ATVBAHA.125.323397)
Supplement: Supplementary file 7 [file atv-46-210-s007.xlsx]

## Sheet: Table of Contents
Table of Contents
A	Dataset used for PCA Analyses	Figure 2A
B	Dataset used for PCA Analyses	Figure 2B
C	Dataset used for PCA Analyses	Figure S2A
D	Up and Down Regulated Genes in rBMECs vs HBMECs
E	Up and Down Regulated GO Terms in rBMECs vs HBMECs
F	Up and Down Regulated Genes in rBMECs vs bpECs
G	Up and Down Regulated Genes in 3D vs 2D
H	Gene List for GSEA analysis
I	Up and Down Regulated Zonation Genes in rBMECs vs HBMECs
J	Up and Down Regulated Genes in APPLon rBMECs vs ctrl rBMECs
K	Up and Down Regulated GO Terms in APPLon rBMECs vs ctrl rBMECs

## Sheet: A
Column1	PC1	PC2	PC3	PC4	PC5	PC6	PC7	PC8	PC9	PC10	PC11	PC12	PC13	PC14	PC15	PC16	PC17	PC18	PC19	PC20	PC21	PC22	PC23	PC24	PC25	PC26	PC27	PC28	PC29	PC30	PC31	PC32	PC33	PC34	PC35	PC36	PC37	PC38	PC39	PC40	PC41	PC42	PC43	PC44	PC45	PC46	PC47	PC48	PC49
TSPAN6	0.00437785	0.00117554	-0.00140437	-0.0032893	0.000302505	-0.00274786	-0.00493591	0.00682822	-0.00295543	0.00728939	-0.0093234	-0.00548831	0.00124174	0.00412295	0.00734071	0.00453132	0.00200102	-0.000448208	0.0020943	-0.00153657	-0.00526037	0.00152005	0.00406986	-0.00543118	0.00336611	-0.00216919	-0.00118388	-0.004626	-0.0014079	-0.000502492	-0.000198636	0.00460186	3.87175e-05	-0.00209255	-0.00177792	-0.00143618	0.000676697	0.00137331	-0.000877167	-0.00154119	-0.00208827	-0.00598824	-0.00339088	-0.00301474	-0.0033888	0.00405201	0.00312393	0.00253216	-0.00134834
TNMD	0.000242679	0.00320651	0.00101954	0.00369146	-0.0150409	0.00730656	0.000601896	-0.0027621	-0.0196541	-0.00785169	-0.0125696	-0.00917198	0.000512204	-0.00414977	-0.00474284	0.0216435	-0.021996	-0.00818718	0.00200855	0.00432909	-0.00749555	0.0152867	-0.00758802	-0.00778715	0.00633192	0.00653544	0.0129924	-0.00250958	-0.00296359	-0.0141225	0.000435476	-0.00152827	0.0144096	-0.00300229	-0.00215018	-0.00320414	0.00491946	0.0010878	-0.00457869	0.00869477	-0.00770376	-0.0111464	-0.00532901	-0.00600018	-0.00493937	-0.00362661	0.00639749	0.00112833	0.0239955
DPM1	-0.000872241	0.0022737	0.000134044	-0.00310465	-0.00688052	-0.0116562	-0.0020046	-0.00271118	0.00131619	-0.00058032	-0.000567939	-0.00241092	-0.00498038	0.000841665	-0.00193021	-0.000147701	-0.00308593	-0.000366561	-0.00041983	-0.00313378	-0.00076695	-0.00187229	-0.0021295	0.000363497	0.000974866	0.000180569	0.000452855	0.000298798	0.000236101	-0.000858096	0.000495768	0.000807217	-0.00143665	-0.000307949	0.000123956	0.000996087	-0.00159636	0.000925547	0.00201442	0.00106037	0.00222046	0.000329181	-0.000584965	0.000861	-0.000206563	0.000208654	0.000424852	-0.000338034	-0.00210738
SCYL3	0.00212556	-0.00345011	0.00167848	-0.000869572	-0.00727583	-0.0102994	-0.00311775	-0.000929827	0.00140215	-0.00223152	-0.00212176	-0.00437161	0.000311494	0.00110068	-0.000176991	-0.00486932	0.000754771	-0.0025348	-0.00139266	8.44891e-05	0.00196706	0.00369349	0.00347484	-0.000290947	-0.00301959	0.00382247	-0.00067231	-0.00131705	0.00108995	-0.00206057	0.00161627	-0.00147014	-0.000896554	0.000829315	0.000210275	0.000209677	0.00139151	-0.000677098	-0.00177929	0.00108689	-0.00248081	0.00160609	0.00322873	0.0027962	-0.00109823	-0.00366598	-0.00219634	-0.0011689	-0.000685208
FIRRM	0.0010802	-0.00807396	-0.00550578	0.00535191	0.00732211	-0.00584345	-0.00736117	-0.00094215	0.00270653	0.00711226	0.00067893	-0.00242145	-0.000863683	0.00107474	-0.00127114	-0.00192378	0.00363069	0.00152143	-0.000580276	0.00132442	-0.00230873	0.000946336	0.00271369	-0.00198783	0.00479684	-0.00520576	0.000917267	-0.00214163	0.00514605	-0.00203898	-0.00383259	0.000391535	-0.0028441	0.00115067	0.00445434	6.51047e-05	0.00600715	-0.00266171	-0.0045375	0.00394662	0.00221438	0.0056237	0.00149377	0.000559467	-0.00498346	0.000506793	0.000680758	0.00309915	0.00218641
FGR	-0.00290513	0.00021465	0.00435845	0.00319176	-0.00144796	0.000143407	0.0037809	-0.00165606	-0.00492582	-0.0117078	0.00591464	0.00756785	-0.00627872	0.00854854	0.00419893	0.00612473	-0.00600297	0.000616919	0.00958458	-0.00814963	-0.0146915	0.00944956	-0.00371019	-0.00419377	-0.00210376	0.00347286	-0.00214896	-0.00329654	-0.00605366	-0.0056879	-0.00245216	-0.00229178	0.00468724	0.00651557	-0.00652345	-0.00258631	0.0139736	-0.00677907	-0.00338587	-0.00120236	0.0129507	0.00801593	0.0011831	-0.0047306	-0.00202606	-0.0053576	-0.00793816	0.000712531	0.00561546
CFH	-0.0130233	0.00508642	0.0179871	0.0014131	0.00518166	-0.0046125	0.0174657	-0.00155026	0.00237902	-0.0161891	0.0020275	-0.0021506	-0.00235846	-0.00151811	-0.00358581	0.0036881	-0.00291969	0.00872826	-0.00178082	0.00516567	-0.0186672	-0.000870424	0.0172887	-0.00239069	0.00583544	-0.0018535	0.00436619	0.00930348	0.00063187	0.0108904	-0.0021533	0.00813351	-0.0105427	0.00675584	0.00730039	0.00878466	0.000776454	0.011074	0.00418329	-0.0122707	0.00775798	0.00871738	0.00161814	0.0064276	0.00163279	0.00322909	0.0076549	-0.0141212	0.00449337
FUCA2	-0.00116896	0.00269881	-0.00429334	-0.00577598	-0.00303559	-0.00264568	-0.000838362	-0.00630955	-0.00193012	0.00374517	-0.00400185	-0.00283146	0.000929308	0.00130653	0.000585835	0.000579549	0.00153558	-6.58384e-05	0.0026739	0.000780099	0.000342783	-0.0027832	-0.000981415	0.00129477	-0.00462431	0.00104108	0.00158507	0.00174013	-0.00144809	-0.00204022	0.00203765	-0.00108192	0.000140564	0.00167627	0.000364295	-0.000483304	0.00406489	-0.00105127	0.00477181	0.00320094	0.00375053	0.00431949	0.00140974	-0.000719312	0.00118359	0.000625664	0.00393011	0.000280326	0.000296947
GCLC	-0.00122658	-0.00251009	0.00979719	-0.00362873	-0.00268106	-0.00584951	-0.00441902	0.00127987	-0.000367311	0.000611044	0.000205946	-0.00105307	-0.000666744	-0.00472506	-0.00199861	-0.000770143	0.000901892	0.00014254	-0.000638919	0.00110356	-0.00158379	0.00572177	0.00276738	-0.00364959	0.00186043	0.00264874	-0.00210857	-0.00232986	-0.00104323	-0.00343202	0.00315758	0.000280036	0.00310971	0.000860133	0.000524307	0.000124123	-0.000624062	0.00229939	5.64087e-05	-0.00432487	-0.00129789	0.000880795	-0.000667225	-0.00329696	-0.00117159	-0.0015989	0.0026938	-0.000482701	0.00189388
NFYA	-0.000234296	-0.0037423	-0.0020172	0.0028578	0.000798124	-0.00267071	0.00233945	0.00240339	0.00118183	0.000393249	-0.00160634	-0.00104856	-0.00189128	-0.000615255	0.00291065	-0.00331897	-0.00053875	-0.000216532	-0.00220596	0.00341232	-0.000557231	0.00499578	0.000659028	0.00201368	0.00277646	-0.00496544	-0.000440502	-0.000591231	0.00129158	-0.00043583	-0.000390476	0.00181237	0.00195299	0.000127978	-4.97793e-05	0.00322316	0.00077607	0.000416026	-0.00032319	0.00111382	-0.000439483	0.000344917	0.000741813	-0.000973628	-0.00245371	0.00200843	-0.000530851	0.00244982	0.0035279
STPG1	-0.00210865	-0.00324791	0.00526171	-0.00222202	-0.000848058	-0.00077693	-0.00323688	0.00331994	0.00341894	0.00446552	-0.00206601	-0.00256808	0.00344229	0.000546483	-0.00216446	0.00473446	0.000323951	0.00222029	-0.00326317	0.00797092	0.00315812	-0.00328973	0.00324437	-0.000836805	-0.000927157	7.72683e-05	-0.00225667	0.000792993	0.00202437	-0.00430848	0.00133938	0.00440054	-0.000463294	0.00367716	-0.00177467	0.00116501	-1.83815e-05	-0.000372972	-0.00256944	0.00392787	0.00362631	-0.00247547	0.00150935	-0.00138961	-0.00346565	-0.000926521	-0.00253686	0.000355454	-0.000970287
NIPAL3	-0.00182308	0.00109084	0.00476089	-0.00582648	-0.00681672	-0.0032634	-0.00425833	-0.00560155	0.00798418	0.00123891	0.00399359	-0.000999703	0.000196716	2.76398e-06	-0.000474893	0.00563738	0.00133934	0.000915078	0.000810799	0.00778118	0.00200732	0.0011116	0.00278974	0.00157958	-0.00461928	-4.85634e-05	-0.000662393	0.0021929	-0.00155965	0.00309038	0.003465	0.000377006	0.00151527	0.00104321	-0.00347596	-0.000911001	-0.00415746	0.000790246	-0.0032702	0.00119422	0.000797572	-0.000735399	-0.00141379	-0.00522002	-0.00152049	-0.00107669	0.00108059	-0.00158296	-0.000225051
LAS1L	-9.84704e-06	-0.000456419	-0.00159663	-0.00093746	0.00447748	-0.000127271	-0.00112022	0.000783347	-0.00124172	0.00211873	0.00107494	0.00216227	0.00228194	0.00244076	-0.000592035	0.00242245	0.00510108	-0.00123995	-0.000722561	0.000720557	0.000291322	-0.0010607	0.00491467	-0.00289251	0.00351515	-0.00322114	0.000818767	-7.88209e-06	0.0012378	-0.00384362	-4.90969e-06	0.000490292	0.000285904	0.000212311	0.000980698	0.000992827	0.00183723	-0.00107415	0.000800497	0.000241292	0.00238319	-0.000273446	-0.00073598	0.00259669	0.000242264	0.00122008	0.000360244	5.35252e-05	0.00303848
ENPP4	-0.00517172	-0.00102383	0.0094919	0.00389651	-0.00658355	-0.0117495	-0.00984391	-0.000378095	-0.00367991	0.0097944	-0.0106421	0.00300678	-0.00166985	-0.00199948	-0.00147981	-0.00518978	0.00661809	0.00456899	0.00032757	0.00869695	-0.0016995	-0.00070519	-0.00224884	0.00520213	0.00885207	0.00317652	-0.000656304	-0.0037566	0.00368392	0.00364395	0.000838256	0.0093084	0.00341658	0.00248363	-0.00285036	0.0114078	0.00187469	0.00707198	-0.00279142	0.00483551	-0.00834987	-0.00465338	0.0102393	0.0112602	-0.00364868	0.00528529	-0.00270531	0.00158	0.00487766
SEMA3F	-0.0135369	-0.0113792	-0.000588785	-0.00855547	0.00263034	-0.00109727	-0.00163463	0.00342091	-0.00346692	-0.00917375	0.00557728	-0.0102182	0.00694457	-0.00830264	-0.00377908	0.00225017	-0.0141836	-0.00175366	0.00296526	-0.000846689	-0.0026433	0.00755802	-0.00273408	0.00554875	0.0104006	0.000317211	-0.0025462	-0.00119824	0.00295225	-0.00499077	-0.00852095	0.00131681	0.00395945	-0.00411135	0.00501269	-0.00141409	-0.00386586	-0.00676718	0.0137982	-0.00112612	0.00882208	-0.00193538	0.00340607	0.00241701	-0.00110565	0.000520661	0.000122063	-0.00507301	0.0059673
CFTR	0.0180692	-0.0136968	0.00222231	0.000524833	0.00662417	-0.00909952	-0.00330719	-0.00867915	0.00468566	0.00174637	-0.0126931	0.0026955	0.00212274	-0.000871233	-0.000898932	0.00298968	0.00367011	0.0120858	0.00115922	0.00167144	-0.00340454	-0.00904292	-0.0173333	0.00266746	0.00544026	0.0067365	-0.00235586	0.00735373	0.00379661	-0.000497076	0.00772045	-0.000545398	0.0110325	0.00784352	0.0146013	0.00935563	0.0114097	-0.000839616	0.00272158	0.00792796	0.00184562	0.00859416	-0.000999717	-5.95817e-05	-0.000409728	0.00295369	0.000830766	-0.00468267	0.00416368
ANKIB1	0.000203292	0.000115364	0.00147541	0.00273952	-0.0010711	-0.000682285	-4.58163e-05	0.00228835	0.000410281	-0.00158464	-0.000355496	0.000759869	0.000783668	-0.00160821	0.00168795	-0.00366446	-0.000986125	0.00115943	0.00637721	0.00660275	-0.000491545	0.000347902	-0.000630548	0.00202148	-0.000283644	0.000144358	-0.000579037	0.00124634	-0.00282701	0.00274342	0.00262161	0.000761526	0.00133127	0.000180226	0.000859149	-0.00170598	-0.00109888	0.00148829	-0.00223895	-0.00190453	-0.000123507	0.0016165	0.00236223	-0.00538816	-0.0020854	0.00346569	0.000814888	0.000154998	0.00103401
CYP51A1	-0.00750687	-0.0126822	0.0028537	-0.00146271	-0.00671438	0.0149985	-0.00187645	-0.00228864	0.00039089	0.00693078	0.00266852	-0.016777	0.00652436	0.00386539	0.0094858	0.00380315	0.00349291	0.000363628	0.00587335	0.00517256	-0.000246538	-0.000671413	-0.00755246	0.00133803	0.00970887	0.00456431	0.00065999	-0.00228809	0.000149572	0.0033672	-0.00146992	0.00540892	-0.00390366	0.00652227	0.00746312	-0.00242237	0.00391951	-0.000733892	-0.00624654	0.000299882	0.00372625	-0.000901684	0.00606724	-0.0022395	0.00562465	0.00497025	0.00285886	-0.0104808	0.00575922
KRIT1	0.00497073	0.00631663	0.00191556	0.00125242	0.00296222	-0.00393618	-7.63569e-05	0.000372175	0.00115421	-0.00327242	0.000892125	-0.00251602	0.00360788	-0.00262616	-0.000893653	-0.00412878	0.00576141	0.00235571	0.00350935	0.00121097	0.00124662	0.00213	0.00330969	0.00426817	-0.00190538	0.00160088	0.00137424	-0.000809332	0.000885832	-0.00282883	-0.000890543	-0.00135154	0.00291707	0.000601976	0.000724784	-0.00202828	-0.00158204	0.000498573	0.00514643	-0.00033972	0.0012593	0.00218774	-0.00153393	0.00153895	-0.00153549	0.00330842	0.000778258	0.00229887	-0.00354138
RAD52	0.00136311	2.09095e-05	-0.000103015	0.00217566	-0.00490101	-0.00765879	0.00899025	0.00170565	-0.00263505	-0.00270458	0.00236055	-0.00345929	0.00443537	-0.000535915	-0.00281845	-0.00411022	0.00332206	0.00291936	-0.00449862	0.000383085	0.000213893	0.00113655	0.00116539	0.00563332	-0.00136172	0.00293923	-0.000303241	0.00222314	0.000114565	0.00265071	0.000302757	0.00193526	0.000984629	0.00015196	-0.000188335	-0.00312069	0.00146271	-0.00146776	-0.00165866	0.0025669	-0.000758435	0.000111837	-0.00304829	-0.00207409	-0.000354607	0.00255202	-0.00499951	0.00791592	0.000221265
MYH16	-0.00694806	0.00183628	0.00313673	0.00112649	0.0112454	-0.0100843	0.00802384	0.000177232	-0.00175604	0.00259463	-0.00655681	-0.011133	-0.00207976	0.00472045	0.00069608	0.0103618	0.00367129	0.00508767	0.000644712	-0.00627959	0.00127358	-0.00544241	-0.00279056	-0.00788702	0.00303288	-0.0120424	0.00466318	-0.0123815	0.00551026	0.01081	-0.0144446	-0.00124035	-0.00188668	-0.000561384	-0.00413109	0.00106264	0.00596022	0.00774527	0.00456736	0.0142134	0.00222678	0.0113034	-0.00539675	0.00132509	-0.00206251	-0.00594839	-0.0113919	0.0016783	0.0118668
BAD	-0.00451766	0.0016526	-0.00297212	-0.014227	-0.00250619	0.00537753	0.00896537	0.00035727	0.00553535	-0.00269227	-0.00130522	-0.00268174	-0.000880621	-0.00655336	0.00379836	0.00345058	0.00405387	-0.000572262	-0.00167459	-0.00344514	-0.000395236	0.00479581	-0.000620397	-0.00211331	0.00545915	0.00315505	-0.000337802	0.000201478	-0.00244247	0.00198864	-0.0139923	0.00385037	-0.00408127	0.000629186	0.00886713	8.22889e-05	-0.00182137	0.000626893	0.000665884	-0.00190644	0.00311884	-0.00389909	-0.000915105	0.00107815	0.000274904	0.00163973	0.0013469	0.0036625	0.0013502
LAP3	-0.00470211	0.00210027	0.0020576	-0.00245405	-0.00159708	-0.00123515	-0.00586205	0.00256378	-0.00139583	0.00479941	-0.0041675	0.000608671	0.00210059	0.00261186	0.00600724	-0.000711615	-0.00224032	-0.000391508	0.00632863	0.00334104	-0.00935593	-0.00205463	0.0046487	-0.00291103	-0.00157488	0.0022596	0.00181694	-5.53226e-05	-3.13237e-05	0.0015157	-0.00126997	-0.00350801	-0.000859567	0.00253577	0.00178751	-0.000669465	0.00115458	0.00258801	-0.000986685	0.00113382	0.000637376	0.00693038	0.00902453	-0.00271709	0.00041967	0.00627737	0.00223127	0.00537704	-0.00274095
CD99	0.00193596	0.00579807	-0.000870429	-0.00283936	-0.00361713	0.00302353	0.00241097	-0.000231319	0.00127145	-0.00462331	-0.000461937	-0.00139894	0.0054196	0.00985786	0.000205491	-0.00105575	-0.000496417	-0.00205869	0.00188525	0.00282755	0.00108687	0.000747367	-0.00478524	-0.00200329	0.000593303	-0.000437557	0.00246822	-0.00216702	0.000334514	0.00032432	-0.000978034	-0.00172477	0.000241269	0.000486903	-0.00154644	-0.000710572	-0.00104519	0.00153999	-0.00164296	-0.00362065	-6.30025e-05	0.000826349	0.000207968	-0.00470233	0.00326276	0.00666547	0.00543658	-0.000709849	-0.00668616
HS3ST1	0.00140306	0.00261447	0.00380933	-0.00867143	0.0101711	0.00314021	0.00927509	-0.0114437	0.018264	0.00117189	-0.0058986	0.015046	-0.000126551	0.00125134	0.00380754	0.0124507	-0.0167629	0.003883	0.00110243	-0.00684444	-0.0045759	0.00678443	0.00684468	-0.0060416	-0.00241961	0.00621081	0.00143137	-0.00422937	0.00140987	0.00563838	0.00677393	-0.00964043	0.00410248	0.00336473	-0.000531675	0.00204149	0.000699193	-0.0068223	-0.0212672	-0.00785331	0.000818635	0.000178964	0.0088738	0.0014542	0.00759469	0.00668617	0.00785233	0.0103869	-0.000986847
AOC1	0.00639431	-0.0127737	0.00992749	-0.00745126	0.00451671	-0.00814214	0.00153218	-0.00605491	-0.0317372	0.0161474	-0.018279	-0.00398564	-0.00422632	0.0149885	0.00376855	0.00154643	0.00182817	0.00273834	0.00143146	-0.00103065	0.0033837	-0.000158556	0.010452	0.0152458	-0.00105398	-0.0027473	0.00181046	-0.00490517	-0.00614725	0.00207275	0.00708012	0.00146931	0.023446	-0.0134127	-0.00633465	-0.00429963	-0.0099451	0.00160142	-0.00917856	-0.00237846	-0.00140423	-0.00900268	0.011855	0.00655347	-0.0137996	-0.0163657	0.0118038	0.00725088	-0.00556999
WNT16	0.00540991	-0.00190137	0.00341959	4.87959e-05	-0.00790751	-0.00250161	-0.00591343	0.0014622	-0.00122511	-0.00360982	-0.00732088	0.00825363	-0.00111752	-0.0248928	0.00627219	0.00385182	-0.00334377	-0.00020281	0.00354405	0.00723513	-0.00457508	-0.0198553	-0.00472426	0.00370716	0.00316559	-0.00357814	0.00987565	-0.00426312	-0.00367824	0.00710575	-0.00128989	0.00191281	-0.00128502	0.0137686	0.0115874	0.00349491	-0.00814089	-0.0193355	0.00141687	0.0100616	-0.0111871	-0.00893108	0.0080117	-0.00194721	0.00224252	0.00283619	0.0146243	0.00981314	0.0104486
HECW1	0.00552936	-0.00405332	0.00265695	0.0128452	-0.00248184	0.0129695	0.00589015	-0.00712898	-0.0062068	0.00717681	0.00373175	0.00359032	-0.00607999	-0.00548391	0.000825456	0.00824854	0.0121857	-0.00119799	-0.00226278	0.00573187	-0.0083981	-0.00420408	0.00792655	-0.00405686	-0.00405196	-0.00644739	-0.00296418	0.00719376	0.00694487	0.00654973	-0.00653492	-0.00352802	-0.0040556	-0.00660087	0.00637325	-0.00556564	0.00107484	-0.00079238	0.00564	-0.00587859	0.00880458	0.00168986	0.00205369	-0.00325429	-0.000625472	0.00392512	0.00153638	-0.0062916	0.010538
MAD1L1	0.00364578	0.006974	0.000783481	-6.07459e-05	0.00244034	-0.000787046	0.00118957	-0.0123068	0.000227452	-0.00202521	-0.0018892	-0.00274606	0.00310996	-0.000629668	-0.000958252	0.00282983	0.00291015	0.00378198	0.00539437	0.000478131	-0.0032107	0.00191463	0.0050054	-0.00457621	-0.000163224	-0.0116475	-0.00176005	0.000589498	-0.00352189	-0.00143983	-0.0044624	-0.00373002	-0.00476317	0.00515999	-0.0113843	-0.00111073	0.00471393	0.00378994	0.000721037	0.00168675	0.00285908	-0.000265709	0.00622906	0.00328242	0.00442481	-0.00565492	-0.0013213	-0.00362567	0.0051608
LASP1	-0.00582369	-0.00418571	-0.00300746	-0.00330754	-0.00169642	0.00114139	-0.00427103	-0.00956884	0.00518173	0.00639532	-0.000391185	0.00151231	0.00385625	-0.00249292	-0.00112374	-0.000973348	-0.000118842	-0.00192535	0.00241809	0.00234933	0.000640456	-0.00278901	0.00194121	0.00245364	-0.00287938	-0.000652196	0.00302354	0.000484328	0.000650432	0.00027243	-0.00105759	-0.00425564	-0.000808385	0.00230097	0.00189391	-0.00104512	0.00385781	-0.00130574	-0.00167435	0.00250732	0.0036585	0.00290061	-0.00365265	-0.00125414	0.00095197	-0.000447169	0.00141401	0.00226251	0.00287842
SNX11	-0.00506631	-0.00265422	-3.87536e-05	-0.00193882	-0.000377537	0.00326892	-0.00322836	0.00347528	-0.00164516	0.00734051	0.00147266	-0.0060392	0.00114872	-0.000565761	0.00295609	0.00156232	0.00270735	0.000495625	0.000415268	0.0021403	-0.00265102	-0.00186985	0.00367669	0.00286179	0.00263199	0.00109452	0.000978003	-0.00263546	0.00326137	-0.00735619	0.00133903	-0.00191479	0.000746803	-0.00157303	0.000284232	0.00219223	0.00090741	0.00102329	-3.12445e-05	-0.00105842	0.00253634	-0.00188068	0.00199209	-0.00128573	0.00208966	0.000772171	0.000159438	-0.00211263	-0.00223888
TMEM176A	0.0158759	-0.00481383	0.00106032	-0.00164301	-0.00633087	-0.0048244	0.00649401	-0.00987186	-0.00767712	0.0149884	-0.0189969	0.00719457	-0.00669462	0.0170296	0.0188447	-0.00843844	-0.0039659	-0.00028428	0.000221624	-0.0072259	0.00654825	0.00193419	-0.00122641	0.00495022	-0.00218274	-0.00750975	0.00283576	0.00964858	-0.000315636	0.000130304	-0.00642709	0.00661666	0.00227771	-0.0124766	-0.0103529	0.00195286	-0.00735016	-0.0149109	-0.0119859	0.00255643	-0.00264813	0.00085375	-0.00516715	0.00175824	-0.0132209	-0.00603608	0.00553889	0.00269953	0.00520166
M6PR	-0.00472992	-0.00647244	0.000375999	-1.82552e-05	-0.000886225	-0.00460062	-0.00487918	-0.00322705	-0.00340275	0.00501492	-0.00107339	-0.0059811	0.000229064	-0.00198783	0.000683628	0.00170014	0.00179301	-0.00173016	0.000582385	0.00166187	-0.000195589	-0.0012048	0.00171526	0.00414474	-0.000693631	-0.000728707	-0.00193381	0.00500665	7.12139e-05	-0.000287658	0.00299014	-0.00297328	-0.00206585	0.00443107	-0.000187793	0.000869164	0.00180068	0.000423979	-0.00194821	0.000191043	0.000815781	0.00182564	-0.00111033	-0.00248676	-0.00112317	-0.00308203	-0.000459979	0.000833433	-0.000993146
KLHL13	-0.00232412	-0.00224782	0.00288356	-0.000724178	0.00241962	-0.0188309	0.00388323	0.00719139	-0.00124773	0.00187229	-0.00667283	-0.00176822	-0.00678837	0.000683188	0.000189524	0.017546	-0.00198755	-0.00722278	0.000743138	0.00642129	-0.000701402	0.00176156	0.00645799	0.00615623	0.00351902	0.00232938	0.00792838	0.0115165	-0.000450363	0.00416866	0.00362209	0.00669692	0.00428288	0.00437508	0.00950159	-0.00158892	0.00375236	0.00457134	-0.0123869	-0.0115849	0.00447643	-0.0131248	0.000430294	-0.00054227	-0.00127083	0.00627652	0.00172011	0.00218886	-0.000811556
CYP26B1	-0.000879632	-0.00491692	-0.00815144	-0.000306101	0.00653195	-0.0101658	-0.00220319	0.0029308	-0.0259187	-0.0089261	-0.0119622	0.00272763	-0.00871452	-0.00815787	0.0201567	0.00420029	-0.0112085	-0.00330619	-0.00579104	0.0121087	0.00170432	-0.00077939	0.0192017	0.0059949	-0.00410213	-0.0466282	-0.00621048	0.0103497	0.00367636	0.0115932	0.0127242	-0.0124028	0.0156714	-0.000139403	-0.00331856	-0.0118979	0.00044967	-0.010241	-0.0078491	0.00694521	-0.010434	-0.00105599	-0.00290115	-0.0161256	0.0010242	-0.0054276	0.00272662	0.0233751	-0.0110482
ICA1	-0.00270579	-0.00041386	-0.00186939	-0.00401718	0.00191267	-0.00726889	0.00040544	-0.0140301	0.00124303	-0.00066893	-0.00359131	0.00659761	-0.00508993	0.00139959	-0.00143052	-6.79736e-05	0.00255031	0.00510674	0.00325567	-0.00371391	0.00442911	0.002801	-0.00302976	-0.00425056	-0.000886134	0.00528151	-0.00324317	0.00166332	-0.00014601	-0.00795708	0.00723041	0.000617184	0.00163819	0.00285482	-0.00518171	0.00192867	-0.00238506	-0.00195664	-0.0014369	0.00375312	-0.00345855	-0.00431499	0.00284492	0.00115768	-0.00126497	0.00148201	0.00153019	0.00689929	-0.00135193
DBNDD1	-0.00303418	-0.0025338	-0.00783142	-0.00662633	0.00948422	-0.00862849	0.00418087	-0.00529668	-0.00236992	0.00224266	-0.00440431	0.00598673	-0.000932031	-0.00467563	0.00338258	0.00343364	-0.00753884	0.000259907	0.00357123	-0.00674641	0.000951858	-0.000686421	-0.002156	-0.00723745	0.00514879	0.00699906	-0.00540575	-0.00124349	0.00523494	-0.00125849	-0.00178886	-0.000699091	0.000740165	-0.00279146	-0.000875093	-0.00617203	-0.000127418	-0.000200214	0.00348551	-0.00870902	-0.00468856	-0.00325597	-0.00134662	0.00138992	0.0035762	0.000690375	-0.00236155	0.00214624	-0.00776453
ALS2	4.91217e-05	-0.00157036	-0.000562746	0.00406543	-0.00077867	-0.00545782	4.97173e-05	0.000446703	0.00215507	-0.000359704	-0.0015109	-0.00120282	0.00307103	0.00149494	0.00149968	0.000221883	0.000556769	-0.000850321	9.18038e-05	0.00142811	0.000179496	3.47022e-05	3.98759e-05	3.53441e-05	-0.000848775	-2.78255e-05	-0.00162483	0.000407407	-0.00114724	0.000640698	0.00338153	-0.00206943	-0.000536418	0.0018632	0.00134734	-0.00146894	0.000464388	-0.000140116	-0.0022719	-0.00100759	-0.000922147	0.00140131	0.00121719	0.000203219	-0.00101459	-0.00187939	8.77776e-05	0.00248032	0.00226765
CASP10	-0.013572	-0.000833175	0.00746856	-0.00287519	-0.000885802	-0.00637232	-0.00251795	-0.0123217	-0.00935664	-0.0050603	-0.00784825	-0.00118372	-0.00189261	0.00432578	-0.0027152	-0.00304403	0.0132458	0.00898459	0.00888608	0.000888244	-0.00690216	-0.00136468	-0.00198884	0.000610578	0.00510436	0.00457652	-0.000748055	0.00905506	0.0050673	0.000488917	0.0129751	-0.000667423	0.00149751	-0.00125905	-0.00426619	0.00630212	-0.00112822	-0.00291881	-0.00718687	0.00330442	9.86759e-05	-0.00507119	0.00515654	0.00120907	0.00163017	0.00480616	0.000282115	0.00558125	0.00281434
CFLAR	-0.00799102	0.00121182	0.00493506	-0.00539019	0.00420189	0.00212157	-0.000428532	-0.0118646	0.00462986	-0.00576587	-0.00287757	0.00549007	-0.0071636	-0.001429	0.00365914	-0.00419051	0.000238693	-0.000696004	0.00199533	-0.00120935	-0.000356727	-0.00229405	-0.000348782	0.00397524	-8.22958e-05	0.0036947	-0.0015014	0.00767407	0.00500199	0.000705092	-0.000333932	0.000728651	-0.000559888	-0.00200784	-0.0024484	-0.00390611	0.00178066	0.00459872	-0.00337097	-0.00411397	-0.000988571	0.00725589	0.00126392	0.000634545	-0.00196028	-0.00214658	0.00264945	-0.00161416	0.000483098
TFPI	-0.00901716	0.0048766	-0.00805876	0.00347418	-0.000143028	-0.00141846	-0.00588954	-0.00873807	0.000150345	-0.00511827	-0.0161641	-0.0110149	-0.0031659	-0.0046747	0.00939423	0.00174534	-0.0030983	0.00249177	0.0019803	-0.00428252	-0.00935695	-0.00100055	-0.0010439	-0.00239207	0.00145434	0.00396565	-0.00426692	0.00177751	0.00155411	-0.00271491	0.00715895	0.00322285	0.0058324	0.00463174	3.69508e-05	0.00167109	-4.69276e-05	-0.000950522	0.00305887	0.00325578	-0.000451076	0.000117803	-0.00196536	0.00652378	-0.00188969	-0.000871798	-0.00393025	-0.00193748	0.000136422
NDUFAF7	0.00126154	0.000790958	-0.00113148	0.000684861	-0.00527	-0.012148	0.000855977	-0.00156917	-0.000918912	0.000553625	0.00355468	-0.0028079	0.000964779	0.00106058	9.66228e-05	-0.000501997	-0.00154057	-0.00150886	0.000155486	-0.000208206	-0.000542788	-0.00213156	0.000780124	-0.00112542	-0.00273503	9.91293e-05	-0.00104797	0.00344746	-0.000440844	-0.00138805	0.0024798	0.00369021	-0.000369521	0.000974275	0.000745226	0.00071541	0.000606715	-0.000923584	0.000791387	0.00215904	0.00100549	0.00389898	-0.00110249	0.00237609	0.000777923	0.000607289	0.00319524	0.00108086	-0.000455025
RBM5	0.00246291	0.00169828	-0.000434914	0.00175041	0.000703668	-0.0042273	0.00577918	0.00234224	0.000265459	-0.000262148	0.00391502	-0.000606333	0.00318836	-0.00112979	0.00380002	-0.00598888	0.00246705	-0.0037407	0.000195185	-0.000452849	-0.00366885	0.000382732	0.00221711	0.00145059	-0.00206966	0.00428362	-0.000700302	0.00218828	-0.00024259	-0.00305876	-0.000483505	-6.83404e-05	0.00199424	0.000244085	0.000702669	0.00144833	0.00049089	-0.000764682	0.000256424	0.00138005	-0.000200266	5.70919e-05	-0.00052299	-6.13897e-05	-0.0015945	0.000843147	-0.0040035	0.00390316	0.000149878
MTMR7	0.00550029	-0.00479488	-0.00213083	0.00925736	0.00473997	-0.00342259	0.000201131	0.00192191	-0.00191569	-0.0017554	-0.0016019	0.00101499	0.00185642	0.0027047	0.001027	-0.00314724	-0.00307632	0.00554391	-0.00437659	-0.000172304	-0.00153774	-0.00322964	-0.00046877	-0.00354115	0.00530867	0.00686957	-0.00329076	-0.00172358	0.00395985	0.000635678	-0.00404157	-0.00410241	-0.00519224	-0.00178921	-0.00267288	0.000456393	-0.00336431	-0.00613271	0.00462457	-0.00546963	0.00532437	-0.00227039	0.000170575	0.00340762	-0.00686255	0.00759924	0.00245467	-0.000539608	-0.0016375
SLC7A2	0.00398806	-0.00605229	-0.00908216	-0.000154961	0.00801856	-0.0040358	-0.0033072	-0.00338018	0.0150684	-0.01189	-0.0257602	0.0100231	0.0108852	0.0108566	-0.00074733	0.00223013	-0.00607083	0.00191185	0.00498376	-0.00426276	0.00312847	0.00191521	0.005375	-0.00451649	-0.0013445	0.00517168	0.00714001	0.00902391	0.00065108	0.00303204	0.00856118	-0.00774826	-0.0112492	-0.00575443	0.0114054	-0.0141226	0.000371238	-0.0090006	0.00880422	0.000401233	0.00723698	0.00330402	-0.0016447	-0.00313444	-0.0130613	-0.00100366	0.00396786	-0.0168612	-0.00308132
ARF5	-0.0071071	-0.0153203	-0.00415354	-0.00664161	0.00318841	-0.00156223	-0.00766011	-0.00311614	-0.000972152	0.00742974	0.00260853	-0.0125904	0.00740651	8.71384e-05	-0.00263379	0.00148519	-0.00471657	-0.00684096	0.0052471	-0.00246128	-0.00314997	0.000467955	0.001145	-0.000473667	0.00243941	-0.00162359	-0.00128363	-0.000185019	0.000725218	-0.00459086	-0.00670603	0.00210522	0.000431043	0.000892475	-0.00108805	0.000687249	0.00223728	-0.00205526	0.0022758	0.000169907	-0.00161605	-0.00403243	-0.00220012	0.00169599	0.000290802	0.00109363	0.000534877	-0.000322617	-0.00253324
SARM1	-0.00419836	-0.00889048	0.00230503	0.00374668	-0.0107339	-0.00116891	-0.00355136	-0.005342	0.00132913	0.00515472	-0.00157037	0.00158588	0.0104795	-0.00317147	0.00546313	0.00179579	0.00591496	-0.00734957	-2.19724e-05	-0.00124731	0.00286351	-0.00390754	0.000341943	0.00125069	-0.010365	-0.00763928	0.00669916	0.00506123	-0.00388397	0.000694215	-0.00216113	0.00559447	-0.0038162	0.000647677	0.00426764	4.91724e-05	0.00204058	0.00603262	-0.0119211	-0.00454181	-0.00190424	-0.00059215	0.00104608	-0.000317035	0.004545	0.00134953	-0.00370508	-5.73216e-06	0.00303325
POLDIP2	-0.0031843	0.000110291	-0.00228972	-0.00580237	-0.000191915	-0.00165337	-0.00208915	-0.00228327	-0.00205241	0.00132172	-9.37599e-05	-0.00172798	0.000124197	0.00177704	-0.0019467	0.00324407	0.00208963	0.000373509	-0.00109683	0.0030925	-0.00177207	0.000101518	0.00188101	-0.00203175	-0.000806306	-0.00331913	0.000663859	0.000894699	0.00126712	-0.00197555	0.000705214	-0.000500178	-0.000512694	0.00158159	0.00179501	0.00109439	0.00291533	-0.00066536	0.000160446	-0.000359544	0.00356297	-7.50734e-05	0.000808559	0.000145331	0.0010359	-0.000355651	0.00188699	-0.00249786	0.00137816
PLXND1	-0.015845	0.000603629	-0.0143782	0.0012749	-0.0056482	-0.000505882	0.000297304	-0.0177949	0.00467981	-0.00865061	-0.00475973	-0.000205543	0.00393822	-0.00301855	0.00671873	3.95415e-06	0.00244441	0.0038441	0.00229013	0.00264644	0.00356393	-0.00434544	-0.00300026	-0.00492532	0.00151781	-0.0035255	-0.00303999	-0.00357972	0.00151016	0.00535645	-0.0032621	0.00373584	0.00367732	-0.00334272	-0.00255935	0.00107653	-0.00198157	-0.00442607	-0.0013065	0.00150494	-0.00883611	-0.00113945	-0.00393126	0.00100187	-0.0006811	-0.00371934	0.0029004	0.00407303	-0.000198624
AK2	-0.00222524	0.000544297	3.85011e-05	-0.00397929	0.00343604	-0.000829391	-0.00129577	-0.00142846	-0.0048999	-0.00139512	-0.00151956	-0.00021517	-0.0013273	0.00292135	0.000247367	-0.00216959	-0.000887932	0.00107092	-0.000875296	0.00376858	-0.00149903	-0.00234173	0.00240482	-0.00132819	-0.0021288	-0.00220351	0.000135534	0.000844994	0.000593408	-0.00382816	0.00518065	0.00229992	2.45798e-05	0.000310238	-0.00087263	0.00156715	0.00182171	-0.000401096	-0.00278154	0.000421001	0.00377344	0.00375349	-0.000622753	0.0016784	0.00205898	0.000373717	0.000748528	-6.70452e-05	-0.00111219
CD38	-0.00389617	-0.00038719	0.0149369	2.0174e-06	-0.0117657	0.0023637	-0.00641595	-0.000486973	-0.000633472	-0.0231961	-0.0176795	0.007532	-0.00570103	-0.000310111	0.00880789	0.0041101	0.00457915	-0.00855319	0.0241235	-0.00370276	-0.0119754	0.00294639	0.00237211	-0.0311358	-0.00515981	0.0128117	0.014242	-0.0131673	0.0034131	-0.00214952	0.00050999	0.00250852	-0.000312232	0.00370887	-0.0079129	0.00739509	0.00434472	0.00172343	-0.0134985	-0.00104225	0.00096971	0.0053813	-0.00506954	-0.0142011	0.0130257	-0.0135911	-0.0221282	0.00106927	-0.0264724
FKBP4	-0.00219637	-0.0043901	-0.0020067	-0.00520157	0.00409041	-0.00363035	-0.00390087	-0.00474724	-0.00336241	0.00523548	0.00117311	0.00217652	-0.0016897	-0.00197071	-0.00507659	0.00123743	0.00187723	-0.00253383	-0.000708488	-0.000311824	0.0014589	0.0014351	0.00229618	0.00238749	0.00157388	-0.00448273	0.00134634	0.000570833	0.00426165	-0.00195342	0.0012828	0.00216887	-0.00102919	0.00547321	0.00120332	0.00164367	0.00219872	0.00094796	-0.00107241	0.000424926	0.00483633	0.00132692	-0.00174279	0.00157704	-0.00033507	0.000397835	0.00242672	0.00430683	0.000472314
KDM1A	0.000811099	-0.00247332	-0.00390453	-3.33543e-05	0.00338863	-0.00389348	0.000331904	-0.000841647	-0.00360444	0.00035918	-0.00349278	-0.000807324	-0.00266696	0.00236244	-0.000319408	0.00281207	0.00105795	-0.000782548	-5.70405e-05	0.000499327	-0.00115391	0.00167762	0.00100066	-0.000747512	0.00225371	-0.00404845	-0.00104995	-0.00104769	3.49047e-05	-0.00337871	0.000708599	-0.00143785	0.00343807	0.0014316	0.0009522	0.000694935	0.00335941	0.000373645	-0.00123674	-0.00113127	-0.00178363	-0.000474662	-0.00105385	0.00227959	-0.000664232	-0.000238147	0.000597079	0.00056547	0.00168516
RBM6	0.00163446	0.000177615	-0.000646125	0.00167033	0.000211806	-0.00305555	0.00502327	0.000436751	-0.00159286	0.000985787	0.0021801	-0.000376646	0.00325373	-0.000974176	0.00180971	-0.00373871	-0.000579553	-0.00344103	0.00413802	-0.00100595	-0.00151334	0.00111716	0.00113675	-0.000840515	0.00138501	-0.00223889	-0.000372426	0.00131782	0.0029306	-0.00194938	0.0003937	-0.000774376	-0.00102664	0.000614802	-8.10085e-05	0.000216874	0.00143694	-0.00213179	0.00137714	0.00219429	0.000571559	-0.000519137	-0.00379656	0.00255272	-0.00588696	-0.000633858	-0.00175219	0.00227939	0.000537214
CAMKK1	-0.0086582	-0.00124497	0.00566347	-0.00378371	-0.00438971	-0.00293356	0.00618131	-0.00950638	-0.00533783	0.00408489	0.00717262	0.00119676	0.00101871	-0.000891116	-0.00124064	0.0115763	0.0050848	-0.00219774	0.00571642	0.00383359	0.00176916	-0.00133435	0.00211967	-0.00269417	-0.00398247	0.000626803	0.0122713	0.0041045	0.000822717	0.00308419	0.000196584	0.00418586	0.000502575	-0.00594668	0.00608284	-0.00313839	0.00406726	0.000885432	-0.00660083	-0.00415047	0.00596441	0.0036839	-0.00253651	0.00403143	0.000201158	-0.00414584	0.00262257	-0.00038026	0.00201521
RECQL	-0.0079997	-0.00685303	-0.00175988	0.00466796	-0.00298117	-0.00751177	-0.00678495	0.000116903	0.00391847	0.005277	0.00035413	-0.00712053	0.00658427	-5.86673e-06	0.000665065	0.00434481	0.00181047	-0.00265965	0.00336674	0.000714965	-0.0025794	-0.00157534	-0.0041413	-0.000132162	-0.00493677	0.00281553	0.00216009	-0.000824125	0.00200322	0.000869524	0.00136335	-0.0024078	0.000463628	-0.000783476	0.000438738	-0.00060041	-0.000963694	0.000357533	-0.00181609	0.00283092	0.00341085	0.00221	0.00278539	-0.000531439	-0.0032836	-0.000536329	-0.00084479	3.69893e-05	0.00324181
VPS50	-0.001483	-0.000379644	0.00197138	0.00159322	-0.00780004	-0.0113326	-0.00166231	-0.000511356	0.00107201	-0.00264459	0.000294357	-0.00240128	-0.00355861	0.00121309	-0.000820323	-0.00158561	0.00118069	-0.00353131	0.000439933	0.000787771	0.00199266	0.00104788	-0.000519801	-0.000825286	0.00138139	-0.000115564	-0.000542097	-0.00311739	0.000497095	0.00035518	0.00197938	-0.000993653	-0.000547898	-0.00133629	0.00060397	-0.0031817	0.000461967	-0.00126342	-0.00111478	-0.00224124	-0.000780685	0.000998717	0.0022815	0.00017236	-0.000769779	0.00332263	-0.000547025	0.00286479	-0.00124429
HSPB6	-0.00996126	-0.00318997	-0.00964146	-4.17879e-05	-0.0102489	0.00340259	0.00221619	-0.0100061	0.0152896	-0.0106289	0.01235	-0.00760401	0.00786526	-3.73286e-05	0.00424672	0.0155303	-0.011001	-0.011375	0.00429249	0.013526	-0.0111649	-0.00423595	0.023981	-0.00162194	-0.00858592	-0.0132667	0.0127937	0.0170368	0.001959	-0.000160351	-0.00678462	0.00630125	-0.0270057	0.00980333	-0.00465635	-0.00703688	0.00839556	0.00184062	-0.0109981	-0.00311373	-0.000912727	0.00432156	0.00105924	0.0163317	-0.00524665	-0.00896693	0.010301	-0.00620354	0.00573751
ARHGAP33	-0.0004838	-0.0106348	-0.008498	-0.00315006	-0.00113733	-0.00665845	0.0155283	-0.00556988	0.00507849	-0.00217132	0.00311039	0.006016	0.00537664	0.00262959	-9.93046e-05	-0.0107599	0.000499973	-0.00209155	-0.00437135	0.00509895	0.00380659	0.00088614	0.00875348	0.00256461	0.00309418	0.00224142	-0.00276241	-0.00331482	0.0024798	-0.00466515	-0.00848319	0.00527502	0.00227854	0.00048346	0.00264305	-0.00497205	0.00403566	-0.00249498	0.00292216	-0.00356476	0.000836211	-0.00268169	0.00105678	-0.00117828	0.00041183	0.00349973	0.00021557	-0.00197424	0.00614851
NDUFAB1	0.000127773	0.00765521	-0.00125162	-0.00926176	-0.00713291	-0.0104287	0.00128666	-0.00261988	0.000249301	0.00131542	-0.000580389	0.000104996	-0.00618449	0.0030255	-0.00175697	0.00299984	0.0038135	-0.000721746	-0.00135563	-0.00275033	-0.000686323	-0.00141036	0.0013036	-0.000814747	0.000543463	0.000256904	-0.00154507	-0.001851	0.000516715	0.000700937	-0.00141774	0.00111763	-0.00361439	-0.00126757	0.000360793	0.000797108	0.00113964	0.000341339	0.001783	0.00376092	0.00236214	-0.00059699	-0.00107231	0.00188216	0.00155111	0.000572186	0.00127362	0.00255699	4.46744e-05
PDK4	-0.0107945	0.00480762	0.0107395	-0.00190518	-0.0176186	0.000386738	-0.00888222	-0.00200506	-0.0039602	-0.00684908	-0.00230464	0.00773644	-0.013068	0.00728807	0.0222982	-0.0225651	-0.0125151	-0.014046	0.00839199	0.0119918	-0.0103417	0.00432511	-0.00506925	0.000576138	-0.00787767	0.0124946	0.00636588	-0.0165775	-0.000651199	0.00276813	-0.0125025	0.0120027	-0.00655581	0.00825901	0.00110596	-0.0120572	0.00838021	-0.00349037	-0.00253934	-0.00439545	-0.0100496	0.00334004	-0.00633327	-0.00159518	-0.00483766	0.00235504	0.000425937	-0.00130353	-0.00370667
SLC22A16	0.000979945	-0.00208926	0.0096858	-0.00067325	-0.000572551	-0.00130667	-0.00237185	0.00219687	0.00203426	0.00136271	-0.0129653	0.00415874	0.00333307	-0.00216331	-0.00419347	0.00167647	-0.000794239	-0.0100317	-0.00178959	-0.00530012	0.00494185	-0.000446369	0.000185158	0.000392075	-0.00589894	0.000466628	0.0015331	-0.000733951	0.00211756	-0.00227334	0.00237746	-0.00234706	-0.00217502	0.0040501	-0.00332175	0.00298662	-0.00309694	-0.000523278	0.000995728	-6.62816e-05	-0.00279865	0.00341263	-0.00582832	0.0095468	0.000176096	-0.00682737	-0.00614771	0.00136885	0.00706482
ZMYND10	-0.000808924	-0.0057149	0.0220794	-0.00535541	-0.00123429	0.00313222	-0.00180884	0.0121398	0.00781537	0.00763575	-0.0222405	0.0086742	0.00904999	-0.00724864	0.00252515	-0.00185195	0.00422035	-0.00263865	-0.00689275	0.00327662	-0.0146692	0.00252791	0.000334234	-0.00163433	-0.0047621	-0.00260933	0.00793427	-0.00804052	0.00148158	-0.0143455	-0.00665751	0.0080719	0.0085274	-0.0114201	0.00373161	-0.00773601	0.00252372	-0.000263761	-9.38629e-05	-0.00218981	0.00267234	-0.00454742	0.00198102	-0.000125186	0.000448544	-0.00163928	-0.00726943	-0.0048565	-0.00292384
ABCB5	0.00133339	0.00278356	0.00103596	0.00363625	0.00146371	0.0114	-0.00043046	0.00318449	-0.00573315	-0.00137378	-0.00224256	-0.00125203	0.00176861	0.000820152	0.000984175	0.00356633	0.00127015	-0.00635111	0.00399572	0.00851634	-0.0181347	-0.00586382	0.00148495	0.00486097	0.00580682	-0.0055669	0.00232344	0.00479906	0.00709826	-0.00253241	0.00267752	0.00395156	0.0034001	0.00383193	-0.0074089	-0.00473907	0.00540946	-0.00135838	-0.00141099	0.00248068	0.00369218	0.000275887	0.00355419	-0.00444889	0.000598254	-0.00321732	0.00572965	-0.00859612	0.000628535
ARX	0.00339287	-0.00123796	0.0153711	0.00304549	-0.00323708	-0.000190894	0.00071831	-0.00618312	0.00871994	0.0100756	-0.0102294	0.0114725	0.00567195	0.00740773	0.00513113	-0.00179952	0.0029772	0.00402881	0.0049907	0.00226747	0.00633717	-0.000951332	-0.00613627	0.0104591	-0.00317836	0.00168684	0.00233763	-0.00942518	0.00682016	-0.00749027	-0.000974602	0.00592038	-0.000197091	5.22415e-05	-0.00516737	-0.00077198	0.00610995	-0.0128046	0.00145565	-0.002535	0.00387044	-0.0121349	-0.00269161	0.00288569	0.00508731	0.00331785	-0.0109784	-0.00345527	0.000673659
SLC25A13	0.0018923	-0.00279347	-0.00540276	0.0011535	-0.00271662	-0.00475231	-0.00648754	0.00019352	-0.00135604	0.00137111	-0.00464524	-0.00537063	0.00236446	0.000559418	-0.000794093	-0.00117789	0.0025127	0.00193103	0.00132047	0.00194866	-0.000329032	-0.00169139	0.000778686	-0.00225183	0.00258663	0.00150064	-0.000566904	-0.00218031	-0.0020637	-0.00118467	0.000190021	-0.00245873	-0.000307457	0.000689857	0.0015041	-0.000976716	0.000853937	-0.000944252	-0.00158126	0.000324261	-1.51765e-05	0.00274299	-0.00210899	0.000147864	0.00182039	0.00264554	-0.000795648	0.00533804	-0.00107634
ST7	-0.000426674	0.000715609	-0.000872566	-0.00105961	0.000242336	-0.00269164	-0.00044709	-0.000772277	0.000780723	-0.00026218	-0.00163919	0.000372088	-0.00293413	-0.00230133	0.00317723	0.000936889	0.00261447	-0.0017948	-0.0030587	0.00420075	-0.000481952	0.00119731	0.00170046	0.00291269	-0.00577462	-0.00360201	-0.00027003	-0.00235653	-0.0031087	-0.00634902	0.00272299	-0.00477199	0.00287993	0.00145318	0.00330954	0.00338681	0.000170879	0.000483251	0.00308883	-0.00424429	0.00478731	0.000450817	0.00352268	0.000628614	0.0022393	0.00219041	0.00057164	0.00169209	0.00171657
CDC27	-0.00395522	0.00100343	-0.00040548	0.00170361	-0.00360712	-0.0121783	-0.00106524	-0.00242711	0.00127893	-0.00468348	-0.00204071	-0.000529441	-0.00256404	-0.000912731	-0.00322316	-0.00226128	-0.0014916	-0.00102545	0.00134659	0.00294566	0.000754736	-4.26067e-05	-0.000926905	0.00111654	-0.000758844	5.53465e-05	0.000103411	-6.03815e-05	-0.000966798	9.22457e-06	-0.000129538	-0.00251133	0.00108377	-0.000344275	0.00177218	-0.000572259	-0.000283324	-0.00172554	-0.000167437	-0.00190798	0.00180968	0.00414866	0.00156636	-0.000200775	0.0015193	-0.000817221	-0.00100199	0.000106822	0.00180203
SLC4A1	0.000585789	0.000339439	-0.000128946	0.00220631	0.00102759	-0.000548085	0.00233893	-0.0021023	0.000585552	-0.0014871	-0.00154223	-0.00371504	0.000919618	-0.000722569	-0.00791325	0.00023517	-0.0016764	-0.00715566	0.00217935	-0.00567069	-0.0015633	-0.00449176	-0.00103735	-0.000779638	-0.00594737	0.00227829	0.00127989	-0.00357349	0.00390033	-0.00156072	-0.00135806	-0.00571727	-0.00608205	0.00806817	-0.00043025	-0.00220682	-0.00171846	0.00676553	0.0070551	-0.00404097	0.00847213	-0.00164004	0.00753118	-0.0011648	-0.00864188	-0.00882441	0.00050756	0.00288095	0.00213572
CALCR	0.0072456	-0.00536483	-0.00529795	0.00470817	-0.00111158	-0.00194942	-0.000600137	-0.0132232	0.011038	0.00771207	0.00266492	-0.0060983	-0.00493097	0.00598297	0.00205839	0.0176526	0.0129477	0.000271716	-0.00118997	-0.00260904	-0.00271271	-0.00609905	-0.00634416	0.00659589	0.00839049	0.0054405	0.00664692	0.00132978	-0.0105009	-0.00600078	0.00565827	0.00028363	0.0168743	-0.0108082	0.00237147	0.00183007	0.00312518	0.0067252	-0.00725927	0.00853801	-0.0025925	0.00262661	0.00184851	-0.00458831	0.000104396	0.000650862	-0.000580472	0.00113464	-0.000650688
HCCS	-0.00252836	0.00163812	-0.000350714	-0.00643116	-0.000781443	-0.00347446	-0.00169603	-0.0031981	0.000825439	-0.00113194	-0.00268246	0.000407324	-0.00371971	0.00106948	-0.000544894	0.00407855	0.00391486	0.000916546	-0.00159229	0.000455158	0.000536086	-0.00263411	-0.000136394	-0.00231501	0.000405744	0.000853463	-0.000122822	0.000458243	0.0024837	-0.000185545	0.0038549	-0.00107528	-0.00489555	-0.000113869	-0.000706505	-7.62067e-05	0.000630872	-0.000815278	0.00124621	-0.000584499	0.000299369	0.00152154	-0.00056657	-0.00134135	2.59434e-05	0.00159572	0.0020109	0.000571764	0.000313465
DVL2	-0.00108751	-0.00466476	-0.00476505	-0.00674797	-0.00184386	-0.00289169	0.00344814	-0.00253625	0.00062562	0.000655187	-0.00233495	1.79371e-05	0.000823197	-0.00184671	-0.000196496	0.00142443	0.00350783	-0.000186619	-0.0026233	0.000209064	-0.00285862	0.00135351	0.00479335	-0.00149769	0.000228296	-0.00465618	0.00154169	-0.000240432	7.10889e-05	0.000352402	0.00309068	-0.000967541	0.00240228	0.00525246	0.00190699	-0.00186247	-0.00097713	-0.00106789	-0.000835198	-0.00102275	0.00135899	-0.00118377	-0.00119408	-0.0039385	-0.000686128	-0.000252928	-0.00219037	-0.000769363	0.000590235
PRSS22	0.0175147	-0.0182557	0.00709215	-0.0197862	0.00497784	0.00550593	0.00606204	-0.00579265	0.000951652	0.00665157	-0.00302423	-0.00030226	-0.000593848	-0.00127546	0.00637702	-0.00412286	-0.00619067	-0.00268636	-0.0140174	-0.00178971	0.000863724	0.00112362	0.000723534	0.00441988	0.00330429	0.000617121	-0.00494476	-0.000674577	0.00243762	-0.0019105	0.00128183	0.00388445	-0.00436368	-0.00350269	-0.00453229	0.00417165	-0.00170178	-0.00275881	-6.40058e-05	0.00105527	-0.00746674	-0.00405153	-0.0039671	0.000145678	-0.00434712	0.00937639	0.00613083	0.00875258	-0.00243535
UPF1	-0.00405269	-0.00625617	-0.00299661	-0.00969182	0.00279265	0.00200286	0.00106556	-0.00372895	0.000539563	-0.00376499	-0.00610279	-0.000378944	0.00380292	-0.00103319	0.00124045	0.000299785	0.00245288	-0.000272451	-0.00221847	0.00164107	0.00191486	0.00264226	-0.000568599	-0.000542392	0.00093312	7.954e-05	-0.000153506	-0.00247327	-0.00191415	0.00188416	0.000670065	-0.0014234	0.000525902	0.00135099	0.000952684	-0.00145539	-0.000216573	0.00193135	0.000610948	-0.00216	-0.000687186	0.00229385	0.00327644	-0.00266779	3.6108e-05	0.00111956	-0.00109726	0.000957691	0.000835643
SKAP2	0.00071619	0.000683953	-0.00533563	0.00078441	0.00821271	-0.00367633	-0.00392497	0.00718638	-0.00940112	-0.00245166	-0.0136623	0.00144298	-0.00514913	-0.000915108	0.00178162	0.0072254	-0.000662976	-0.00447165	0.00226811	-0.00282042	0.000898243	-0.00155464	0.0055681	-0.00170234	0.00694416	-0.00148088	-0.00234563	-0.00382471	-0.00313209	2.6926e-05	0.00395793	0.00361761	0.0044539	0.000386994	-0.00772382	0.00814329	-0.00648946	0.00434326	-0.00682341	0.000845341	0.000198365	-0.00225441	0.00119113	-0.00413779	-0.00593844	0.00431709	-0.000563065	0.00314184	0.000943494
SLC25A5	-0.000662627	0.00408642	0.00177936	-0.00719286	-0.00283152	-0.00844119	0.000515728	0.000831102	-0.00360973	0.00532143	0.00441817	-0.00116544	-0.00123849	0.000205775	-0.00311076	-0.00164601	-0.00434253	0.00448044	0.00350718	0.00180579	-0.00200708	0.000621386	-0.00151615	-0.00437861	0.00293622	-0.0029903	-0.000944046	-0.00210112	0.000629506	0.000580293	-0.000112263	-0.00070145	-0.00376738	0.000447361	0.002703	-0.00199004	0.00214527	-0.00225082	-0.000383606	0.00208378	0.00113366	-0.000751874	-0.000295642	7.79747e-05	0.0021507	-0.000806571	0.00137713	-0.00120713	0.00253035
MCUB	-0.00281245	0.00644201	-0.00640475	-0.00543736	0.000508788	-0.012976	-0.00452678	-0.0035961	0.000922904	-0.00281144	-0.00610555	-0.00124887	0.0012092	-0.00179376	-0.00506547	0.00359072	-0.000389185	0.00180856	0.00434649	0.00408629	0.00577975	-0.00615149	-0.00172621	-0.00662882	0.00236962	0.0075049	-0.00334057	-0.00529182	-0.00173313	0.00204017	-0.0030118	-0.00395882	-0.00603717	0.0034238	-0.000777022	0.000405795	0.00063214	-0.00249641	-0.00109971	0.00144532	0.000402237	0.000372731	0.00261829	0.00147592	-0.000775966	0.00343952	-0.00216295	0.00242206	-0.000698622
HOXA11	-0.0185296	0.00448079	-0.0056343	0.00552013	-0.0128321	0.00734796	0.00221464	-0.00999622	-0.0018894	0.00979245	-0.0145754	-0.00847416	-0.00133362	-0.00143844	-0.0139422	0.00413707	-0.00398598	0.00674454	-0.0110919	0.0278628	0.00025189	0.00931674	0.00326028	0.00495212	-0.00788613	-0.0161673	-0.00439332	0.00216968	0.000123182	-0.0227511	-0.00991978	0.0221734	-0.0120598	-0.00406487	-0.0045307	0.0258493	-0.00600963	-0.000793093	0.00784311	0.0347985	0.00376485	0.00139204	-0.00355316	-0.00301257	-0.0031164	0.00877227	0.000699249	-0.00113013	-0.000205565
POLR2J	-0.00306782	0.00281934	-0.00321365	-0.0100605	-0.00290189	0.00171743	0.00327226	0.00435337	-0.0012858	-0.00155556	0.000160818	-0.00197262	0.00148631	0.00426029	0.00299254	-0.000657096	0.00423448	0.00377179	-0.00568406	0.000317963	-0.00238318	-0.00431229	0.00299716	-4.79702e-05	0.00536699	-0.00117131	0.000445348	-0.00261556	-0.00161955	-0.00232497	-0.000361901	0.00598823	0.00012207	-0.00122209	0.00242484	-0.000166836	-0.0025736	-0.000380978	-0.00103002	-0.000326612	0.00120064	0.000383941	-0.000737314	0.000363082	0.00230587	0.0030768	0.00184635	-0.0021701	-0.00125339
DHX33	-0.00115596	0.000120502	-0.00229088	-0.000143789	0.000275561	-0.00861241	0.000769754	0.00100258	-0.00433449	0.000159232	-0.00180912	0.00084287	0.00602194	-0.00162888	-0.00479388	-0.00358724	0.000443691	0.00615895	0.00446341	0.00392474	-0.000725915	0.00105725	0.00325389	0.00190886	0.00140691	-0.00212448	0.00265204	-0.000714628	-0.00171298	0.000696719	0.00353696	-0.00093934	0.00138798	0.000652462	-0.000561301	-0.00137084	0.000416712	0.00233754	-0.000373639	-0.0024945	-0.00168067	0.00242552	0.00290371	-0.00355895	0.00189347	-0.000172582	0.000225784	-0.00342596	0.003335
MEOX1	0.014693	-0.00212763	-0.0105486	-0.00134189	-0.000136253	0.00149842	0.00471585	-0.0114861	0.00835176	-0.0055949	0.00622078	-0.0134875	0.00420728	0.0255716	-0.00231389	0.0163829	0.00673151	-0.014182	0.0035632	0.00392454	0.00116214	-0.00643621	0.00830493	-0.0102595	0.000382695	-0.00607484	0.0182788	-0.00847913	-0.0157024	-0.0176886	-0.00600019	-0.00564874	0.0327872	-0.0227498	0.000994589	0.023137	-0.000695058	0.0062765	-0.0125436	0.00513774	-0.00166631	-0.00731208	-0.00106927	-0.0159615	0.00674829	5.44424e-05	-0.00491724	0.0117061	0.0021634
THSD7A	-0.00502101	0.00836445	-0.00880036	0.0100878	-0.00601383	0.00242854	-0.00190723	-0.0127156	-0.0011277	0.00178077	-0.00786321	0.00102863	3.65223e-05	0.00449013	0.0130458	-0.00526692	0.000938851	-0.00196976	0.0190269	0.00200353	0.000538256	-0.00262902	-0.00249949	-0.000541832	0.0154323	0.0122852	-0.00122146	-0.0183569	-0.00116261	0.00460541	0.00298108	0.0146339	-0.00687588	-0.0111368	0.00240361	-0.00727165	0.00703759	0.00226055	-0.0146282	-0.0125419	-0.00562588	-0.00375122	0.000947385	0.00106844	-0.00284528	0.00579976	0.0160841	0.0120103	0.00296257
LIG3	0.000702861	-0.00494615	-0.00257292	0.00217374	0.0017792	-0.00370498	-0.0018442	-0.000747545	-0.00265253	0.00196779	-0.00450125	-0.00365347	0.00112503	0.00199645	-0.00131401	0.00103386	0.00170628	-0.001354	-0.00192786	0.0012534	-0.00296194	0.00149781	0.00028137	-0.00131118	0.000743734	-0.00300715	0.00119323	-0.000619907	-0.00122385	-0.00253593	-0.000737137	0.00209998	4.80926e-05	0.00144769	0.00204694	-0.00249403	0.00336046	0.00298346	4.92507e-05	-0.00142567	0.000267614	0.00131331	-0.000143443	0.00150249	-0.000119489	-0.000129157	0.00213402	0.00107184	0.000553481
RPAP3	-0.000410895	-0.000869693	0.000225538	0.00137443	-0.00556095	-0.0149082	-0.00132396	0.000540869	0.000970093	0.0023299	-0.00227478	-0.00151533	-0.00227378	-0.00120888	-0.00186808	0.00141113	-0.000728377	-0.00309737	-0.000936965	0.00136718	0.000984511	-0.00166113	0.00119941	0.000612755	-0.000649672	-0.00124988	0.00075464	0.000985336	0.000940686	-0.000233109	0.00100098	-0.000527814	-0.000756369	0.0016729	0.00137345	-0.00108205	-0.000355032	-0.000859024	0.00123006	0.00125642	0.000384471	0.00302772	-0.00131531	-0.00177724	-0.00114167	-0.000882205	0.00116756	0.00378161	-0.00170647
ACSM3	-0.000153307	0.000771508	-0.0110667	-0.00620006	0.0101429	-0.0174073	-0.000506368	-0.00575343	0.00982306	0.0131444	-0.00557549	0.00713763	-0.00901404	-0.0152496	-0.00172867	-0.0188692	0.000915029	-0.0133175	-0.0187543	0.0139316	0.0121894	-0.00964981	0.00404075	0.020857	0.00166179	-0.0188605	0.0104352	0.00702133	0.0102017	0.0139222	-0.0033071	0.00603316	-0.00310103	0.00435355	0.0029497	-0.00429411	0.00600081	-0.00336575	-0.0202328	-0.00886479	-0.0174171	-0.00997545	-0.00177553	-0.00444362	0.0168035	0.0179856	0.0182995	0.0120456	-0.0222481
REXO5	0.000714626	0.000899801	0.000121512	-0.00153052	0.00579393	-0.0024821	0.00152986	0.00448272	0.000102579	0.00420569	-0.000265401	0.00651133	0.00359517	0.00271227	-0.00234695	0.00455168	-0.00212804	0.00471102	-0.000946413	0.00508187	-0.00795804	0.0050234	0.00781004	-0.00179834	-0.00245728	0.00208286	0.00297277	0.00534581	0.0018344	-0.00680189	-0.00434366	-0.000682871	0.000996875	0.00225004	-0.000791349	2.28824e-06	-0.00199178	-0.00197245	0.000940276	0.00439289	0.0086313	0.00129457	-0.00523579	-0.00302945	-0.00407541	-0.00145793	-0.00246967	0.00162462	-0.00290113
CIAPIN1	-0.00235189	0.00081844	-0.00194389	-0.00219188	-3.45693e-05	-0.00271397	-0.00328688	0.00389462	-0.00215618	0.00652059	0.00212581	-0.00425263	0.00203021	-0.00102224	0.00266805	0.00146796	0.00165059	0.000253359	-0.000184481	0.00371691	0.00123943	-0.00143138	0.00303681	-0.00243186	0.000472052	-0.00155531	-0.000890239	-0.00289219	0.00132451	-0.00278173	-0.00173959	-0.00364012	-0.000951639	-0.00151371	0.000161361	-0.000121486	0.000557692	0.00154447	0.00249914	-0.001386	0.0011462	-0.00200905	0.000845077	-0.00135438	0.00135941	-0.00119725	0.00101511	-0.000155223	0.000171846
SPPL2B	-0.00234323	-0.0075819	-0.00463971	-0.00753498	0.00220433	0.004208	0.0037587	0.000722875	-0.00160506	-0.00162823	-0.00104235	0.00283339	0.00602796	-0.00459528	0.00821124	-0.00237965	-0.00103332	-0.00298548	-0.0022379	0.0035011	0.00596405	0.000943639	0.00510274	-0.00159501	0.00209594	0.00423157	-0.00251511	-0.000945374	0.000745149	-0.00493181	-0.00325951	0.000230529	0.00189485	0.00115683	0.000976174	-0.001879	0.00307218	0.000403628	0.000625274	-0.0018475	0.00269061	-0.00260237	-0.00223022	-0.00116252	-0.00235278	0.000371072	-0.000174603	-0.00322943	-0.00201
ATOSB	-0.00547518	0.00225521	-0.000585317	-0.00724795	-0.0040455	-0.00841177	0.0035926	-0.0104727	-0.000285806	-0.000688316	0.000326155	-0.00050804	-0.00255933	-0.00743671	0.0017926	-0.00274166	0.00213898	-0.00102034	-0.00201362	-0.001573	0.00178562	2.73011e-05	-0.00274871	0.00526879	-0.00111118	-0.00228965	-0.00316426	0.00550873	0.0031423	-0.000646375	0.00100774	0.000257234	0.00421458	-0.0062535	-0.00144896	0.000741636	-0.00305427	0.00225159	0.00122081	-0.00204775	0.00186061	-0.00567025	0.00080396	-0.0027034	-0.00248773	-0.00134861	0.000323034	-0.00361031	0.00107726
COPZ2	-0.00644959	0.00673766	0.00303858	-0.00678404	-0.0101933	-0.0011044	0.00895162	0.00260573	0.0127428	-0.0101151	0.0148685	-0.000821456	-0.00322597	-0.00276977	0.00206905	0.0179364	0.0007591	-0.0048573	0.000678053	0.00451091	-0.0134504	-0.0125199	-0.000743719	0.00148962	-0.0137525	0.00199984	0.00943934	0.01124	0.0088653	-0.00272735	-0.00469876	0.00436818	-0.0103913	-0.00517515	-0.00472866	0.0111124	0.00671436	-0.000745982	-0.0047214	0.000279785	0.00573772	0.00381656	-0.00324514	-0.00623788	0.000460576	-0.000733774	0.00793773	-0.0062544	-0.000265044
PRKAR2B	-0.00978292	0.00658339	-0.00430267	0.00795444	-0.00825684	-0.0113998	-0.0129075	-0.00480336	0.0036353	-0.000744616	-0.0213796	0.00379059	0.000387816	0.00586909	0.00970905	-0.00290805	-0.00377372	-0.00532097	-0.00422041	-0.00392051	0.00306569	-0.0019638	0.00311134	-0.00071963	0.00778929	0.000187162	-0.00501257	-0.00229618	0.00303811	-0.0023189	-0.000650666	0.0049868	0.00867022	-0.00826832	0.0098509	-0.00640345	0.00688501	-0.00243011	0.00705771	-0.00946877	0.0114206	-0.00104251	0.00295236	0.000762234	-0.00174517	0.00277955	-0.00233477	0.00475149	0.00691213
MSL3	-0.0022265	0.00278677	-0.000699222	-0.000737262	0.00405824	-0.00311209	-0.00117568	0.00187983	0.00333205	0.00171586	-5.03401e-05	0.000930321	0.00116614	-0.000519323	0.00241527	-0.00125919	0.00295369	-0.00278616	0.00325216	-0.000797808	-0.00318323	-0.00266381	0.00197023	-0.00021205	-0.000409623	-0.00361615	0.000219712	-0.000994758	0.00395124	-0.000287537	-0.00325038	-0.000767774	-0.000927993	-0.00197649	0.000887328	-0.000344512	0.000981598	-0.000255253	-0.000232955	-0.000403367	-0.00123111	-0.000835633	0.00249463	0.00210933	-0.000683264	0.00172805	-0.000469498	0.00392787	0.000568687
CREBBP	-0.00023193	-0.00337957	-0.00189387	-3.03895e-05	0.000892215	3.55072e-05	0.00367099	-0.00279842	0.000982556	-0.00656654	-0.00445211	0.00572947	0.00184543	-0.00135427	0.00180055	-0.00613658	-0.0014619	0.00449469	0.000938771	0.00142619	-0.00163575	0.00384378	-0.00149993	-0.00194014	0.00123857	-0.00103119	0.000457868	-0.00326643	-0.00318471	0.00382141	0.0019031	-0.00069656	-0.00182876	0.00226408	-0.00129549	-0.00290402	0.000802718	0.00141262	-0.000504709	-0.00227057	-0.00492052	0.00287983	0.00230942	-0.00777656	-0.00157783	0.000393278	-0.000643359	-0.000699309	0.00366678
TSPOAP1	0.0148761	-0.0132917	0.00492736	-0.0050338	-0.014015	0.00220713	0.000381797	-0.00301704	0.00155474	-0.00532531	-0.0063062	0.0129064	-0.00202957	0.00774293	0.00550767	0.00575699	-0.00544124	-0.00221443	-0.00256279	0.0098464	-0.00912842	0.0102448	0.00175343	-0.00425873	-0.0130637	0.00063099	-0.00418473	0.00336469	0.00637092	-0.0159918	-0.00508367	-0.00631502	0.00543658	0.00267993	0.0021897	-0.00556373	-0.0048728	-0.00204927	0.00538512	-0.000600728	0.000434836	-0.00229583	-0.00328548	0.00453364	-0.0170106	-0.000398491	-0.00844627	-0.0134673	0.0129609
MPO	-0.00278296	0.000252578	0.00172297	0.0034297	0.00400086	-0.00230888	0.00104865	-0.00487813	-0.00296206	-0.00142984	-0.00321775	-0.00043587	-0.00232509	0.00352918	-0.00179119	0.00371146	-0.00733229	-0.00804358	0.00747527	-0.000555774	0.00311954	-0.00526633	0.00382943	-0.00240866	0.00118309	-0.000563431	0.00150997	-0.00369169	0.000504893	-0.00301716	-0.0064799	-0.00282442	-0.000356451	0.00301973	-0.00898002	0.0128791	-0.00710971	0.00490187	0.00416433	-0.00178397	0.00422418	-0.00277911	0.0118585	-0.000247958	-0.00190606	-0.00029525	-0.0212123	0.0129413	0.0140634
PON1	0.00413995	-0.000401414	0.00336537	0.0061058	0.00181713	-0.00430197	-0.00536627	-0.00400633	0.00392511	0.00216472	0.00324022	-0.00459606	0.00186609	0.00190498	0.00584482	0.00139488	0.00149145	0.00734009	5.01078e-05	-0.00100975	0.00754924	-0.000295999	0.00807828	-0.000344675	-0.0108177	-0.00644062	0.00136507	-0.000464479	0.00387164	-0.00903477	-0.00439636	-1.11336e-06	-0.00885494	-0.00652958	-0.00250671	0.00591208	0.0124837	0.00898441	-0.00278929	-0.00188563	-0.00115258	-0.00415966	0.00355899	-0.00142823	-0.00453083	-0.00452018	0.00187032	0.000734294	-0.0016814
GCFC2	5.5844e-06	0.000939028	0.000137716	0.00152253	-0.000361264	-0.00355281	-0.00292757	0.00213556	0.00257534	-0.00242446	-0.00245017	-0.000188625	-0.000602009	0.00159872	0.000726906	0.00123282	-0.00450553	-0.00132259	-0.000521599	0.000320591	-0.00263045	0.00115193	0.00356695	-0.00372877	0.00196002	0.000524997	-0.00204977	-1.11822e-05	0.001812	-0.0035951	-0.00123298	-0.00115348	0.000393467	0.0004242	0.00276475	-0.00230841	0.000825036	-0.00264166	0.00288491	-0.00260156	0.00478336	0.00317945	0.00195414	0.00345168	0.00187406	-1.25509e-05	-0.000499245	-0.00356779	-0.00158294
WDR54	-0.0011948	0.00185244	0.00339257	-0.00596131	-0.00313649	0.000772281	-0.00161088	0.00578755	-0.00363479	0.00680906	-0.00546807	-0.00132702	0.0077261	0.0047961	0.000809312	0.00237955	0.00625841	0.0046895	-0.000415494	-0.00177979	0.00265582	0.00181056	0.00433861	-0.00368604	0.00103282	-0.00131978	-0.00115253	-0.00160825	1.19528e-05	-0.00293191	-0.00438088	-0.00184915	0.00368299	-0.000924854	0.00157851	-0.00120141	-0.00100483	0.00151083	-6.54241e-05	0.001806	0.00366604	-0.00658201	0.00527942	0.00241796	0.00301228	-0.00176334	-0.000194238	-0.00264275	0.00153591
CROT	0.00235138	0.0010917	0.00469387	-0.00562663	-0.00502738	-0.0125557	-0.00522348	-0.00167037	-0.00182553	0.0047849	0.00382185	-0.00614685	0.000788822	-0.000825482	0.00235773	0.00467413	0.00162686	0.000240723	0.00520108	0.0119296	0.00178365	-0.000539579	-0.0019415	0.0070442	0.0034113	0.00122145	0.00316042	0.010763	-0.00602565	0.00337464	0.0101281	0.00369835	0.00284196	-0.00207875	0.00316607	0.00263946	0.00319285	0.00376689	-0.00643461	-0.00955599	-0.00356372	-0.00469283	-0.00368578	0.00166885	0.00930779	0.00302323	0.00278041	0.0106675	-0.0106926
ABCB4	0.0149391	-0.00913364	-0.0105652	0.00632642	0.00176953	-0.0126052	-0.00292202	-0.00485659	-0.010948	-0.0119783	0.00130955	0.00197764	0.0104515	0.0136458	-0.00137048	0.00737133	0.00243588	0.0130037	0.00828608	-0.00634708	-0.00920169	0.000842225	-0.0103197	-0.00420126	0.00236873	0.0134875	0.00927309	-0.00865928	0.00225368	0.00832998	0.00807845	0.00620886	-0.00956636	0.00239451	-0.00886662	0.00703081	-0.00609658	0.011377	-0.0133491	-0.00264316	-0.00975665	-0.0120921	0.00946711	0.00391187	0.00379859	0.0119498	0.00265989	0.015827	-0.0026554
KMT2E	-0.000796261	-0.00152876	0.00243334	0.00569787	-0.000588332	-0.00214144	0.00175648	0.00136029	-0.00116646	-0.000655307	-0.0026843	0.000744494	0.00126625	-0.00205891	0.00349502	-0.00252547	-0.00122039	0.00122186	0.0039442	0.00272187	-0.00107346	0.00389641	0.00125335	-0.00251069	-0.000457116	0.00168083	-0.00367194	-0.00141023	-0.00262914	0.000341522	0.00316113	-0.00241902	0.0012709	0.00129684	-0.000736225	-0.00216387	-0.00107649	-0.00137553	0.000605365	-0.00140541	-0.00285112	0.00263194	0.00117617	-0.00476928	-0.00160185	0.00163915	-0.00124892	0.000852566	0.0038228
RHBDD2	-0.00418142	-0.0070992	0.00347387	-0.00413125	-0.0021662	0.00355114	-0.00257577	0.00158375	-0.00073528	0.00348459	0.0010299	-0.00212153	0.00397915	0.000224817	0.00589659	0.00463271	0.00211398	0.00075955	-0.00161533	0.000365879	-0.000859696	0.00463281	0.00188621	-0.00324513	0.00472435	-0.00210736	-0.00111699	-0.00264084	-0.00223033	-0.00481528	-0.00125767	0.000117983	0.00447043	0.00219705	0.00442735	0.00115328	0.00468368	2.91884e-05	0.00441169	-0.00136718	0.0028887	-0.00275923	-0.000908665	-0.00138196	-0.00298586	-0.00072882	0.00499523	-0.00106391	-0.00413384
SOX8	-0.0028556	-0.00509959	-0.00503823	0.00567419	-0.0112902	-0.000643924	0.0124574	-0.00309597	3.34703e-05	-0.000275929	-0.0093972	0.00805993	-0.00124042	0.00324266	0.00541553	0.0106123	0.0118138	-0.00315097	-0.00470044	-0.00232547	0.00416593	0.00880103	0.00337929	-0.00222234	0.00513198	0.000208425	-0.00337296	-0.00543355	0.00431492	0.00435418	-0.0173116	0.00221424	0.00326903	-0.00634057	-0.00547343	-0.0024288	0.00328386	-0.00868473	0.0189745	0.00164018	-0.0111778	0.00751716	0.00663783	0.0114883	-0.0124953	-0.00742196	0.0155653	-0.00152312	0.00423961
IBTK	-0.000776297	0.000310815	0.00214581	0.00252313	-0.00248799	-0.00106394	-0.000513345	0.00142786	0.0012564	0.00359816	-0.00108577	-0.00065933	0.000765444	-0.00170055	0.00276703	-0.0031483	-0.000435022	8.85282e-05	0.00208221	0.00821414	-0.000497301	0.000107796	3.77924e-05	-0.00245682	-0.00198469	0.000387619	0.000405541	0.000246502	0.000340302	-0.000582857	-0.000267385	-0.00149023	0.000439119	-0.000812949	0.000827618	-0.0029437	-0.000340627	0.00194013	-0.00287164	-0.000839476	0.00168364	0.0042077	0.000844736	-0.0037789	-0.00209688	0.00127342	0.000731114	0.00230949	0.00154588
ZNF195	0.00335329	0.000155498	0.000455886	0.00369546	0.00478408	-0.00532772	0.0019636	0.00147863	-0.0019148	0.00132467	-0.000904295	-0.00192222	0.000934227	-0.00104825	0.00635934	0.004155	-0.00112412	-0.000426271	0.00119146	0.000502576	-0.00105752	-0.00234684	-0.0016418	-0.00294681	0.00344411	-0.00357023	-0.00213468	-0.000740246	-0.000361054	-0.00125842	0.003956	0.000302682	0.000611727	-0.00157398	0.00235866	0.000263636	0.00138058	0.00281667	0.00103041	-0.00112768	-0.0010401	-0.00135338	-0.00119088	0.00221739	-0.00376552	0.00124753	-0.000936655	-0.000215842	-0.000385893
MYCBP2	-0.000726091	5.78548e-05	0.00272498	0.0058139	0.000874705	-0.000850462	-0.000592615	3.0666e-05	-0.005613	-0.00520067	-0.0011283	0.000799755	-0.000310833	-0.00181158	-0.00103117	-0.00501109	-0.00110472	0.00366134	0.00682568	0.00311207	-0.000217622	0.000545121	0.00243673	-0.000799561	0.00449652	-7.11193e-06	-0.00232561	-0.00271832	-0.00273011	0.00200775	0.00471656	0.000548174	0.00163975	-0.00119166	-0.00326041	0.000278606	-0.00217603	0.00455814	-0.00700258	-0.00406389	-0.00399431	0.00139669	0.00457991	-0.0117145	0.000203282	0.000907457	-0.00317756	-0.00464582	-0.000456855
FBXL3	-0.00183281	0.00293933	0.000266169	-0.00257884	-0.00819657	-0.00996669	-0.00437903	-0.00359799	0.00375974	-0.00501986	-0.00298442	-0.000764076	-0.00522871	0.00287155	-0.000394708	-0.00323995	-0.000868018	-0.00286184	0.000160668	0.00416935	-0.00167146	0.00213713	-0.00209171	-0.00187928	-0.00294231	0.00607652	0.00147314	-0.00177472	-0.001204	-7.64849e-05	-0.00208211	-0.00132939	0.00258184	-0.0013322	0.000962218	0.000847947	0.000219303	1.83511e-05	0.000633708	-0.00355895	5.09351e-05	0.00255628	0.000288311	9.69698e-05	-0.00184413	-0.00213231	-0.000607579	-0.000991671	0.00115261
ITGAL	-0.00161446	0.00244477	0.0100414	-0.00148563	-0.00839457	0.00588116	-0.0104007	-0.0125603	-0.00352368	-0.00147335	-0.0182006	0.00784547	0.00663806	0.00616778	-0.00631257	0.0119296	-0.0148301	-0.00777339	0.00900773	0.0178975	-0.00849421	0.00904454	-0.0072758	-0.00480714	0.00736136	0.02027	-0.00536876	0.00680682	-0.00371146	-0.0116256	0.00925658	-0.0186079	4.54009e-05	-0.00583519	-0.00161525	-0.0119244	-0.0091775	-0.00274851	0.00444773	-0.00114433	-0.0100612	-0.0016003	0.000508194	0.0040315	1.80562e-05	-0.00488678	-0.000651895	-0.00238488	0.0104073
PDK2	-0.00566944	-0.00740722	0.00135021	-0.00203839	-0.00763594	-0.00789179	0.000525499	-0.00319676	-0.00173247	-0.00675978	0.00130459	-0.00231271	-0.00466256	0.00846079	0.00525385	-0.000454096	0.00222831	-0.00566624	-0.00454451	0.00212163	0.000868598	0.00199624	0.000236432	-0.00157227	0.00202471	-0.00338489	0.000470057	-0.000789123	-0.00305209	-0.000225327	0.00542715	0.00265942	0.00217998	8.44854e-05	-0.00113644	-0.00439982	0.000156959	0.000389267	-0.000148628	0.000685957	-0.00384421	-0.0014629	-0.00273415	-0.00265847	-0.000437274	-0.00145882	-0.000309057	-0.000393299	8.66299e-05
ITGA3	-0.00955168	-0.0110723	0.0020594	-0.00837061	-0.0045031	0.00528265	-0.00592507	-0.0114309	2.09343e-05	4.34534e-05	0.00475626	-0.0106484	0.0103201	0.00126816	0.00354739	0.000545704	0.00397536	0.00366788	0.00571866	0.0033004	0.00177707	-0.00424471	0.00508799	0.000308954	0.00201916	-0.00339794	0.00246673	-0.00145739	0.000130377	0.00103552	0.00960755	-0.0012672	0.0053033	-0.00393353	-0.00267289	-0.00235476	-0.00326543	0.00121054	0.00474371	-0.00330135	0.00302089	0.00512372	-0.00310286	-0.00130087	0.00217769	-0.00255386	0.00357039	0.000983266	0.0077325
ZFX	0.000471434	0.000867857	0.000844889	0.00305474	-0.00207863	-0.003585	-0.00713309	-0.000960255	0.000831431	-0.00310895	-0.00217764	-0.00208824	-0.00348763	-0.000940629	0.00494808	-0.000460862	-0.000469357	-0.0038813	-0.00178039	0.00135521	-0.00478323	0.00327247	0.00246318	0.00306741	-0.000693789	0.00323405	0.00170546	0.00135894	-0.000915039	0.00130892	-0.0061161	0.00277749	-0.00179035	-0.000265031	0.00233288	-0.00388464	0.00325825	0.000632324	-0.000731677	-0.000856586	-0.00753741	0.00549589	0.00566891	-0.004786	-0.00186509	-0.00434848	-0.000181742	0.00111098	0.00409629
LAMP2	-0.00253208	0.00167903	0.00141117	0.000973134	-0.00153336	0.00298708	-0.00536395	0.00523296	0.00271339	0.00533571	0.0041075	-0.00342325	-0.00191858	-0.00128723	0.00817892	0.00127983	-0.000504418	-0.00141161	0.00175997	0.006857	-0.00129257	-9.68026e-05	-1.42773e-05	-0.00138232	-1.48923e-05	-0.000238389	-0.00229671	-0.00183003	-8.59393e-05	0.00287003	0.000510711	-0.000553837	-0.00153495	-0.00126832	0.00216126	-0.00086249	0.000109986	0.00123808	0.00153424	-0.00322277	0.00207317	0.000837517	-2.61153e-05	-0.000489144	-0.00336286	0.0021659	0.000606886	-0.000270048	0.00163179
ITGA2B	0.00486281	-0.00621384	-0.00859895	0.00384833	-0.00167004	-0.00874931	0.00923112	-0.00148678	-0.0104861	-0.00230475	0.00308848	-0.00226205	0.00757899	-0.00233684	0.00698121	0.00640102	0.00626274	0.00120423	-0.00454282	-0.00255844	-0.000399886	-0.0015572	0.00959963	-0.00672754	-0.00842833	0.00813564	0.000483545	-0.00293938	0.00359578	-0.00219067	-0.00302845	0.00600125	0.00205286	0.00107381	0.0034163	0.00135727	-0.00948491	-0.00189118	0.00969964	0.00232663	0.00257453	-0.00229826	0.00459297	-0.00252244	-0.0111752	0.00382723	-0.000497362	-0.00234285	-0.00354618
ASB4	0.00418109	0.00094464	0.00520378	0.0018888	-0.00521985	0.000859819	0.00201472	-0.00401058	-0.00415149	-0.00284767	-0.00367314	0.000674084	-0.00601722	0.0123041	0.00303413	0.00129787	0.00309333	-0.00432848	0.0102174	0.00138996	-0.00408418	-0.00694196	0.00154249	0.0102661	0.0126646	0.00108607	-0.010958	0.00919397	0.00764505	0.0048273	-0.00289518	0.00508769	-0.00880745	-0.00541538	-0.00132415	0.00299049	0.00176904	-0.00228445	-0.00251391	-0.00285544	-0.00189863	0.00476277	0.00727755	-0.00261153	-0.00267767	0.000765448	0.00322609	0.000367312	0.00508977
GDE1	-0.00141562	-0.001092	0.000935936	-0.00431731	-6.27978e-05	0.00167159	-0.00199096	-0.00425192	-0.000934894	0.00417681	-0.00594653	-0.00105475	-0.00122036	0.00126902	0.00273037	0.00281861	0.00360066	0.00038194	0.000729833	0.00287649	0.0028505	-0.000852628	-0.00145192	-0.000684488	-0.000848005	-0.000537556	-0.00271504	0.00314274	-0.00144997	0.00189308	-0.000290702	-0.000860752	0.00224671	0.00251526	0.00233369	-0.000470644	0.00583972	-0.000238617	-0.00117779	-0.000143128	0.000616051	-0.000822056	-0.00147958	-0.00320756	-0.00106147	-0.000201151	0.000513386	0.00261355	0.000832628
REX1BD	0.000341774	0.00709365	-0.00603982	-0.0134363	0.00130236	0.00253459	0.00182092	-0.00177795	0.000211728	-0.00404278	-0.000352432	0.00366313	-0.00174053	-0.00199528	0.00190757	0.00359407	0.00617046	-0.00035098	-0.00375258	-0.00173514	-0.000776594	-0.0041033	0.00434262	-0.00206794	-0.000677082	0.00198248	-0.00467248	-0.000987062	-0.00231274	0.00105008	-0.0070366	-0.000127227	0.000692321	0.00119078	0.000839766	0.0012019	0.00189647	0.00110022	0.00343452	0.00177918	0.00299457	-0.00418267	-0.000793735	0.00332953	-0.0014117	0.00148436	0.0037968	-0.0019386	-0.00220771
CRLF1	0.00343035	0.000431535	0.00269803	-0.0108238	-0.000275307	-0.00745222	0.00876415	0.00459922	-0.00823538	-0.00980944	-0.0168669	-0.00151899	-0.00307984	-0.00482908	0.00400707	0.0223187	0.0176097	0.00462766	0.000920752	0.00368833	-0.00806745	-0.00310483	-0.00336855	0.00877499	0.0132739	-0.00372628	-0.0104207	-0.00695277	-0.00564412	-0.00399985	-0.0103442	-0.0125804	-0.00863848	-0.0156904	0.0016041	-0.00600221	-0.00138032	-0.0102692	0.00213908	-0.00263332	-0.0103322	-0.00699977	-0.00114327	0.00595123	0.00169928	-0.00381885	0.00506033	-0.00314884	0.0240047
OSBPL7	-0.00304199	-0.00236165	-0.00286078	-0.00664761	0.0053757	0.000772349	0.00515311	-0.00436709	0.00059578	-0.000337552	-0.00273324	0.00156721	0.00299158	0.00101821	0.00619727	-0.00214565	0.00251631	-0.00395008	0.000275375	0.00190919	0.0017456	-0.00305142	0.000648342	0.00287876	0.00101182	-0.00040641	-0.00327104	0.00270913	0.000438685	-0.00516397	0.00193017	-0.000928197	0.00261602	-0.00348829	0.00316018	0.00145596	-0.000126691	-0.00111469	0.00143206	0.000841073	0.00254013	-0.00183492	0.000562558	0.00260762	-0.00453338	-0.0013048	-0.00165329	-0.00118299	0.00134457
TMEM98	0.00102133	0.0019163	-0.000389372	-0.00249019	0.00246076	-0.0169502	0.00805819	0.00499758	0.00334671	0.00784735	0.000794569	0.00185742	0.00513679	-0.000476571	0.00952178	0.0145818	-0.00762602	-0.000438776	0.00563338	0.00716356	-0.0079549	0.000612838	0.0115895	0.00362783	-0.00865144	-0.0064617	0.00771598	0.00530843	0.00292052	0.0067237	0.00608897	-0.00377015	-0.00498549	0.00463459	-0.00519995	-0.00316	-0.0055694	0.000498165	0.00131108	0.00073339	-0.00393309	-0.00230288	-0.00219378	0.000496479	0.00184905	-0.000172618	-0.000309218	-0.00324969	-0.00445547
YBX2	0.00568814	-0.0167541	0.00529314	-0.0024173	0.000987945	-0.00724408	0.00818202	-0.00380497	0.00212463	-0.00344821	0.00258823	-0.000189906	0.00238626	0.000775635	-0.0103693	0.00037355	-0.00799311	2.29862e-05	-0.00449724	-0.00556418	-0.00857917	0.00185331	0.000978458	-0.00807683	-0.00143595	0.0146353	0.00213105	0.000857951	0.00498245	-0.0066519	-0.0044555	0.00762048	0.00177425	0.00490181	-0.00837815	0.00439153	0.000481762	-0.00671817	-0.00334179	0.00468241	-0.0093218	0.00416987	-0.00159419	-0.00425802	-0.000269177	-0.0138695	0.0116354	0.0074351	-0.0106628
KRT33A	0.000377232	-0.000887722	0.00497019	-0.00462907	0.000649958	0.000107634	0.00012826	0.00153056	-0.000637561	-0.000335236	0.00427796	-0.001308	-0.00766687	-0.00257722	-0.00758377	0.00232764	-0.00129936	-0.00519601	0.00563717	0.00384522	-0.00264396	-0.00609401	-0.0034332	0.00624757	0.00213789	0.0033177	-0.00615602	-0.00483179	0.00226959	-0.00117819	0.00251324	0.00242227	0.00548367	0.00380326	0.00278986	-0.00411791	-0.00553395	-0.000328385	-0.00221002	0.00159029	-0.00122948	8.72318e-05	0.00222635	-0.000374322	-0.00175936	0.00175159	0.000456908	0.00113764	0.00468456
MAP3K14	-0.00167206	-0.00817667	-0.000934385	-0.00542336	0.00641945	-0.00626015	0.000569267	-0.00426604	-0.000708293	0.00494619	0.0050366	0.00142138	0.00352454	-0.00709289	0.00448194	0.0045135	0.0018654	-0.00581088	0.00895695	-0.000592903	-0.00556035	-0.000483747	0.00785341	-0.00174952	0.00282493	-0.0030691	0.000920005	0.00160018	0.00464811	-0.000317512	0.00475159	-0.00437904	0.00206505	0.00198754	-0.00382748	-0.00299978	0.00127267	-0.00256879	0.00386664	0.00193878	-0.00541887	0.00293056	-0.00186325	-0.00367086	0.00237506	-0.00220127	-0.00233578	0.00328052	-0.000534733
ABCC8	0.00353624	-0.000710967	0.00398912	0.0110343	-0.00222398	0.00176312	0.00889339	-0.0182539	-0.00552275	0.00820932	0.000101556	0.0113621	0.000921577	0.00683455	-0.0110882	-0.000236686	6.48023e-05	-0.0140138	-0.000509424	-0.000178	-0.00218296	-0.00168521	0.00149874	0.0037529	0.000132799	0.000408567	-0.0012689	0.00431658	-0.00376094	0.00782019	-1.45345e-05	0.00244126	-0.0049513	0.00405447	0.00598796	-0.00766659	0.00769094	0.0148314	0.00227093	0.00461211	0.00300852	0.000211242	0.00304318	0.00067952	-0.00916228	0.00418385	-0.00266914	-0.0137576	-0.00530526
CACNG3	0.0011023	-2.44038e-05	0.00313226	0.0080744	-0.000951481	0.00038284	0.0002132	-0.00498271	-0.000890376	-0.00292162	0.00564395	0.0121224	-0.0101197	0.00422799	-0.00326287	0.00346043	0.00527402	-0.00181063	-0.0030751	-0.00463117	-0.00102887	0.00254042	-0.00167304	-0.00344309	0.000650512	-0.00033166	-0.00342751	-0.00363772	0.00512521	-0.00244066	0.000240701	0.00223701	-0.00244058	0.00901206	-0.00458292	-0.00906787	-3.29624e-05	-0.00172984	0.000200623	0.00298555	0.00383193	-0.00796792	0.00322458	0.0020754	-0.00132808	0.000772236	-0.000152431	0.000736414	-0.000276685
TMEM132A	-0.0111902	-0.0154433	-0.00294688	-0.00592754	0.00587095	0.00147512	-0.000508324	-0.00585781	-0.0018396	-0.00113796	0.00713612	-0.00320778	0.00456381	-0.00244034	0.0105434	0.010235	-0.00365157	-0.00421272	0.00311196	0.00239163	0.00400994	0.0051746	0.00209465	0.00451584	0.00627451	-0.00601259	0.00058519	-0.000975377	-0.00289079	-0.000546785	0.000193584	0.000899645	0.00392208	0.00158411	-0.00446861	0.00630429	-0.0028835	0.00334841	0.00426643	-0.0071765	-0.000301874	-0.00620241	0.00140152	0.00191677	0.00371651	0.000998957	-0.000767521	-0.000119491	-0.000789832
AP2B1	-0.00425426	-0.0065734	-0.00232357	0.00258776	-0.00151454	-0.00349873	-0.00342737	-0.00468972	0.00333737	0.00192479	0.00108654	0.00112824	0.00456436	0.0028369	-0.000932528	0.00136481	0.00313011	0.000786936	0.0016733	0.00128247	-0.000339106	0.000934001	-0.00500386	-0.00402559	-0.00179563	-0.00149352	0.00200343	0.000827804	0.000618445	-0.0014157	-0.00142909	-0.000376331	0.0022903	0.00238544	-0.000400984	0.00168932	0.00218377	-0.0002288	-0.00298509	-0.0011992	0.0009863	-0.00136374	-0.000770087	-0.00132766	-0.00121254	-0.000261948	-0.000120831	0.00289994	0.00205451
TAC1	0.0111537	0.00511326	-0.00242718	0.00423049	-0.0131113	0.00358846	0.0213194	-0.00104071	-0.00391125	-0.0113401	-0.0039085	0.000422272	0.000995932	0.00993673	0.00324909	0.0145036	0.010806	-0.000834097	0.00203291	-0.0108585	0.00556848	-0.00207283	-0.017107	-0.019338	0.0170628	-0.0033601	0.00419822	-0.0106045	0.0107274	-0.00598441	-0.00351945	0.00657449	-0.0119645	-0.00225662	0.0066702	-0.00231034	0.00445944	0.0105507	0.00393605	-0.00755223	0.000436907	-0.00720126	0.00490257	0.00128797	-0.00523207	-0.00138204	0.00337922	0.00684681	-0.00314657
ZNF263	-0.000232047	0.000200329	-0.00222171	-0.00347892	-0.00237506	-0.00378451	0.00179711	-0.00457272	2.82247e-05	-0.000452648	-0.00144091	0.000443708	-0.00178585	0.00181731	-7.51718e-06	-0.00170593	0.00123417	-0.00384766	-0.000729831	-0.00302963	-0.000325566	-0.000650145	0.00173856	0.000105951	0.00109812	0.0009989	0.000463588	-0.0017702	-0.00211074	-0.00321181	0.00207175	0.000363195	0.000751173	0.00227064	0.0014304	0.00106766	0.00162008	0.000329218	-0.00154071	-9.3612e-05	0.00133482	0.000913978	-0.00153181	0.000293514	-0.00150452	-0.00264266	0.00313702	-0.000547179	0.00145419
CX3CL1	-0.00145399	-0.00474262	0.0198156	-0.00479355	-0.0162199	0.00640044	0.0160961	-0.0162529	0.00745731	0.000113637	0.000526091	-0.00538084	-0.00529982	0.00732914	0.0144886	0.0071644	-0.00440096	-0.00224515	0.0105723	-0.00697397	-0.00727337	0.00659192	0.00786187	-0.0138438	0.0127615	0.0169229	-0.0145649	-0.0149434	-0.00784635	-0.00486165	-0.00661399	0.00886464	0.00635721	0.000339532	0.00173517	0.0125109	0.0104907	0.00109114	0.00989941	0.0207371	-0.00944092	0.011602	-0.0113924	0.0105023	0.00123359	0.0108304	0.0210285	0.0100295	-0.015158
SPATA20	-0.00494774	-0.000487947	-0.00314715	-0.00482066	0.00136681	-0.00267359	0.00444642	-0.00309971	0.0021046	7.83665e-05	0.000416282	0.00287088	0.00366486	0.00205706	0.0110245	0.006998	-0.000648626	-0.00108746	-0.00495178	-0.00300761	0.000120988	-0.000603292	0.00118826	-0.00292361	-0.00589207	0.00797391	-0.00203601	0.0001512	-0.00275085	-0.0060143	-0.000278521	0.00483498	-0.000680884	0.00277629	-0.0034458	-0.00287021	-0.00601515	0.000912177	-0.000759233	-0.00227851	0.00731404	0.000311112	-0.00473947	-0.00312433	-0.00578924	-0.00410501	0.00155627	0.00254854	0.00205121
CACNA1G	0.00949613	-0.0109526	-0.0108891	0.0108518	-0.00745917	0.00486675	0.0135589	0.00707644	-0.0180444	-0.014527	-0.00669472	0.00702364	0.00467233	-0.0028617	-0.00539265	0.0030141	-0.0115282	-0.000108807	-0.0159554	-0.006089	-0.00250843	0.00599539	-0.00375911	-0.00123693	0.00449631	0.00606267	-0.0154478	-0.0130872	0.00311086	0.00148985	0.00445518	0.00285437	-0.00554816	-0.00573308	0.0074223	0.000962246	-0.00180636	0.00709228	-0.00544935	-0.00913768	0.00687597	-0.00774667	0.0102131	-0.00389344	0.00353498	0.000558064	0.00375251	-0.000666588	0.0137273
TNFRSF12A	-0.00533018	-0.00496543	-0.00771731	-0.0134627	0.00187548	0.00266908	-0.00164233	-0.00881555	0.00700325	0.00577422	0.00166795	-0.00536031	-8.61991e-05	-0.00553975	0.00365684	0.00222878	-0.00341504	-0.00165089	-0.00381238	-0.00508852	-0.00435567	-0.0054348	-0.000968796	0.00131693	0.00382025	-0.00284219	-0.00501383	0.000845707	0.00523215	-0.00279915	0.00237803	0.00304504	0.000692896	-6.5789e-05	-0.00176176	-0.000940176	-0.00049779	-0.00137591	0.00590572	0.00288917	0.00582411	-0.0030071	0.00112695	-2.36212e-05	0.00145142	-0.00146245	0.00519856	-0.00370347	0.00508081
DLX6	0.0085222	-0.0108862	-0.00941986	0.00678155	0.00830922	0.000623317	-0.00294521	0.00774494	-0.0121699	-0.00859134	-0.000932654	0.00982149	0.00570489	-0.00680749	-0.00377973	0.00520287	0.00596297	0.000102486	-0.00712843	-0.00611658	-0.00879124	0.00138559	-0.000239475	-0.00394344	-0.000470832	0.000969631	-0.0123825	-0.00659197	0.013867	0.000553583	0.000959728	0.00202098	-0.00365291	0.00425454	0.011677	0.00606636	-0.00766771	0.00564025	0.00361204	-0.00618633	-0.00240251	0.00601096	-0.00759776	-0.00811703	-0.00173517	-0.00357605	0.00531329	0.00317279	-0.00144207
MAP3K9	0.01944	-0.0118389	0.00609883	-0.00319074	-0.000661282	0.000652711	0.00213602	-0.00436884	0.000255225	0.00238491	0.00282182	-0.000389329	-0.000453799	-0.000308675	0.000858373	0.00620774	-0.00242504	0.00211238	0.00213022	0.00696805	-0.00569528	0.000986284	0.000714829	0.00167255	0.00207693	-0.00167891	-0.00131437	-0.00467101	0.00541594	0.00116685	-0.00274631	-0.0169272	0.00303552	0.00445376	-0.0118363	0.00532574	-0.00546225	0.00184265	0.00368154	0.00479967	-0.00204504	-0.0017775	0.00360761	0.00659761	0.00686904	0.00275138	0.0152354	-0.00492857	0.00949994
RALA	-0.00756064	0.00523094	-0.00422974	-0.00274591	0.00222896	-0.00695564	0.00092834	-0.00300028	0.000274658	-5.03427e-05	-0.00261423	-0.000950118	-0.000458121	-0.00111932	-0.00121755	-0.000194868	0.00130553	0.00118868	-6.81271e-05	0.00544053	0.00251947	-0.00173285	-0.00087456	-0.00204326	0.00174646	0.00242676	-0.00168451	-0.000694182	0.00271939	0.00262191	0.000962422	-0.000554826	-0.00165076	-0.00173295	0.0016369	-0.00273419	-0.000541482	0.00154977	-0.000988494	-0.00518946	-0.00561933	-0.00447447	0.00171804	-0.001172	-0.00316872	0.00652332	0.00227989	0.00211755	-0.000913753
BAIAP2L1	0.0113586	-0.00677928	0.00220936	-0.0104317	0.00162873	-0.000279883	0.00262721	-0.00687515	0.005732	0.00459374	-0.000596089	0.000180205	-0.00179047	-0.00160628	0.00201844	0.00188875	-0.00374046	0.000718225	0.00137024	-0.00219367	-0.00990728	0.00508496	-0.000406563	0.00103487	-0.00264224	-0.00520386	0.00200855	0.00611321	-0.00426544	-0.00153075	0.000865424	0.0022345	-7.30704e-05	0.00561938	-0.00260516	0.00543294	0.000543751	0.00188339	-0.000736624	0.00269552	0.00336318	-0.00122541	-0.00208631	-0.00133602	0.0015992	-0.0028685	0.00741336	0.00106812	0.00791302
KDM7A	-0.000185278	-0.00459647	0.00503512	0.00221071	0.00318268	0.000910486	-0.000241816	-0.00389848	0.00374508	-0.00162223	-0.00197689	0.00243684	-0.00100499	0.00154754	0.00169036	-0.00711826	-0.00427872	0.00267003	0.00614586	-0.00435994	-0.0021974	0.00678912	-0.000878008	-0.00225664	0.00372964	0.000719585	-0.0015315	-0.00232214	-0.00146787	0.0012742	0.00252842	0.00399907	0.000282172	-0.00178598	0.000412006	-0.000635711	-0.000687039	0.00349627	-0.00113888	-0.0031937	-0.0049857	0.00233012	0.00206636	-0.00526358	-0.00683427	0.00381835	0.000211853	0.00147199	0.00467337
ETV1	-0.00373451	0.00483087	-0.00585621	0.0129091	-0.00894606	-0.0118548	0.00176036	0.00136178	-0.019154	-0.00532737	-0.0111073	-0.00340495	-0.00199104	-0.00199614	0.00647858	0.0014773	0.0100875	0.00986438	0.00654116	0.00733402	-0.00132038	0.00177579	0.000812232	-0.00397428	0.0044041	-0.0049217	-0.00472435	-0.00520703	0.00757037	-0.00284643	0.00656987	0.00662628	-0.00395383	-0.00726979	-0.00138772	-0.00388576	-0.00897153	-0.0057142	-0.00267927	-0.00477294	0.00443579	0.00173115	-0.000600039	-0.00120537	-0.00278289	-0.00520222	-0.0071087	-0.00758377	0.00365925
AGK	-0.0013935	-0.000400057	0.000983459	0.00383772	0.00131528	-0.00225296	-0.00274812	0.00382098	0.000458412	0.00553061	0.00142012	-0.00291136	0.000356911	-0.00108232	0.00427323	0.0013163	0.00011639	-0.00324781	0.00091097	0.00264653	-0.00197363	9.96401e-05	0.00339149	-0.00192851	0.00157539	-0.0010042	-0.00110616	-0.00317582	0.00137428	-0.00294861	0.00119232	-4.34956e-05	-0.000430711	-0.000434239	-9.73752e-05	0.00115346	0.000404831	-0.000250212	0.000334977	0.000335331	-0.000733582	0.00110805	0.000675576	0.00112747	0.000680467	0.00191239	0.00107232	0.000412137	0.0011252
ALDH3B1	-0.000629558	-0.00118636	0.0169714	-0.015904	-0.0128097	0.00300297	-0.00330465	-0.00898936	0.00597251	-0.00254554	-0.0082914	0.00302515	0.00599693	-0.00436713	-0.000643303	0.00852032	-0.00557885	-0.00630142	0.0116551	0.00844014	-0.0066969	-0.00246222	0.0208683	0.000106911	-0.00556093	0.0119522	0.00635691	0.0173143	0.00912142	0.00169538	0.00544561	-0.00929868	0.00152821	0.00254803	-0.00522017	0.00284506	-0.00219207	-0.00406948	-0.00634406	0.00382705	0.00466425	-0.0053473	-0.0062473	-0.000727792	-0.00418388	0.0017509	-0.000160497	-0.0064938	0.00513158
TTC22	0.00317173	-0.00861181	0.0228332	-0.0142391	0.00507563	0.0115154	0.00609088	-0.00114279	-0.00864466	0.00910545	0.00483638	0.00162476	-0.00722944	0.00537598	-0.000405521	-0.000234065	-0.00307424	-0.000187727	-0.00228545	0.0122028	0.00492654	-0.00828851	0.000508448	0.000374892	-0.000523397	-0.000302168	-0.00751422	-0.00569283	0.000862996	-0.00348694	0.00268002	-0.00127916	-0.00413957	0.00728583	0.00337857	-0.00106627	-0.000711187	-0.00309854	-1.46806e-05	0.00256144	-0.00930254	-0.00910372	0.00684528	-0.00801515	0.00181034	-0.00314991	0.000846875	0.00636492	0.00560063
PHTF2	0.00306575	-0.000235618	-0.00152914	6.39208e-05	-0.00452634	-0.00194461	-0.00317133	0.00485379	0.00269137	-0.000389983	9.08621e-05	-0.00714391	-0.00201675	-0.00213747	0.00118156	-0.00186931	0.00113608	-0.00491786	0.000924853	0.00986081	-0.00104471	-0.00128516	0.000963697	-0.000489755	0.000830175	0.00178827	0.000113332	0.00205748	-0.00112275	0.00215999	-0.000985943	0.000696467	-0.000450475	-0.00236967	0.00319505	-0.00180558	0.000654708	-0.00149381	0.00373826	-0.000510677	0.00074968	-0.00163967	-0.0015362	-0.00112604	-0.000551433	0.00328644	0.00430428	0.00121441	0.00500821
CCL26	-0.00162105	-0.00018926	0.000553317	-0.000493584	-0.00280117	-0.000363492	-0.00466284	-0.000579248	-0.00690344	0.00401275	0.0056232	-0.00757999	-0.0013607	0.00114959	-0.00112308	0.00666103	0.00285945	0.000159601	-0.00565246	-0.0152784	-0.00530342	-0.0145277	0.0184819	0.00264452	0.0110994	-0.00736075	0.00372748	0.00620309	0.0110129	0.0142736	0.00407256	-0.0046398	-0.0197855	-0.00414313	-0.00860679	0.00457569	-0.0234728	0.00298644	0.012871	0.00705465	-0.00717304	-0.00786491	-0.00275324	-0.00665883	-0.00124525	0.0175716	0.006195	0.0131432	0.00361294
FARP2	-0.000901684	-0.00311537	0.00199311	0.00127532	9.70216e-05	8.59273e-05	-0.00189069	0.000382751	0.00339953	0.00456202	1.12515e-05	3.93706e-06	0.000939443	-0.00194672	0.00493763	0.00119773	-0.000172995	0.000325554	0.000171846	0.00317149	-0.0042417	0.00300384	0.000582151	-0.00086287	-0.00176487	-0.00096046	-0.000408947	0.00134847	-0.00232362	0.00130671	0.00445764	-0.00343058	0.00119564	0.00153106	0.000960404	-0.00400371	-5.92965e-05	0.003183	-0.00108806	0.000904461	-0.00116514	0.00227534	-0.000343079	-0.00150652	0.00226839	0.000721019	0.00333147	-0.00328717	0.00131658
USH1C	0.0019247	-0.0092235	0.01024	-0.00150902	-0.00783249	0.00272663	0.00910163	-0.0145677	-0.0140578	0.0179168	-0.0258224	0.00838184	-0.00260798	0.00829786	-0.00178305	0.00581329	-0.0133314	-0.000112909	-0.00101158	0.00182144	0.00539435	-0.00348872	-0.000919998	-0.00165373	-0.00256245	0.00516582	-0.00591057	0.0011912	0.000652351	-0.005197	0.00423823	-0.00586354	0.00104102	-0.000860856	0.00523085	-0.00383957	-0.00418309	0.00226148	0.000210616	-0.000668794	-0.00824993	-0.000729288	-0.002233	-0.00111564	0.00291336	-0.00427995	-0.000616675	-0.0064875	0.00756882
GGCT	0.00392771	0.00495822	-0.00267513	-0.00357832	0.00670556	-0.00258493	0.00193465	0.00629226	-0.00548466	0.00609934	9.61538e-05	-0.00418622	-0.00354901	0.000570429	-0.00283442	0.00192712	-0.000670954	-0.00279933	0.00192766	0.00246321	-0.00150391	-0.00274892	0.00599125	-0.00416301	0.00480844	0.00171296	0.000988689	-0.000743171	-0.00120007	-0.00374412	0.00095419	-0.0010127	-0.00291697	-0.00172041	0.00149401	0.00143176	0.00129719	0.000894907	0.000795121	0.000766571	0.000104044	-0.00229693	-0.00214162	0.000725617	-0.000226866	0.00322509	0.00350043	0.0016419	0.00149992
DBF4	0.000314912	-0.00179033	-0.00443172	0.000330489	0.00225539	-0.00809614	-0.000902488	0.00404351	-0.00246398	0.000716429	-0.00474366	-0.00568306	-0.00169429	-0.00128416	-0.00717164	-0.00018058	-0.00430325	0.00212004	-0.000589996	0.0038415	-0.0044636	-0.00140325	0.00140644	-0.00119498	0.00579075	-0.00180994	-0.000424022	-0.000627499	0.00319308	-0.00319798	-0.00068654	0.00216486	0.00242396	-0.0012389	0.00480695	0.000689252	0.00387411	1.78551e-06	0.00342301	0.000474569	0.0048682	0.00646617	0.00447914	-0.00118686	0.00228827	0.00275674	0.00145268	0.00389496	0.00491565
TBXA2R	-0.0153996	0.00624961	-0.00676262	0.00192201	-0.0170888	0.0084524	-0.00509509	-0.00469433	-0.0082086	-0.00726318	0.00455855	-0.0073608	0.0051979	-0.00279126	-0.0019467	0.00302643	0.0181699	0.00868111	0.002661	-0.00336163	-0.00656655	0.00180396	0.000978349	-0.00425027	-0.00329361	-0.00285272	-0.0108644	0.0110596	0.00621112	0.00387812	-0.0163209	-0.00187913	-0.00987031	-0.0102968	0.000355999	0.0019725	0.00162154	0.00482933	0.00487641	0.00378635	0.00372121	0.00267645	0.00181917	0.00142171	-0.00597114	-0.000443764	0.00665323	-0.00864635	-0.00594743
IFRD1	0.00501484	0.00597573	0.00146314	0.00159342	0.000854942	-0.00429004	0.00302492	9.92336e-06	0.00581126	0.000850803	0.00287652	-0.00215084	-0.00156917	-0.00571926	0.00245108	-0.00515773	0.000400762	0.00194115	-0.00137639	-0.00374791	-0.0112041	-0.000150924	0.00398748	0.00200308	0.0104365	-0.000596336	-0.00155412	-0.000523868	0.00304916	-0.00236094	0.00170292	-0.000494076	-0.00423872	-0.000353354	-0.00116803	-0.00145479	-0.000706712	-0.000238891	0.00927251	-0.00450765	0.000175221	0.00134273	0.00259507	0.00473864	-0.00333671	0.00365583	0.00334826	0.00634981	-0.00539759
LGALS14	0.00470523	-0.0015375	-0.00189372	-0.00118072	0.0015249	-0.00299525	0.00141331	-0.00696629	-0.0201884	0.0104083	-0.00920806	0.000603237	-0.00320857	0.000148693	0.00324314	-0.00174767	-0.00361103	-0.00152272	0.00124312	-0.00081845	0.00135006	-0.00279471	0.00144107	0.00355015	-0.00384183	-0.00623942	0.0137257	-0.0146639	-0.00855565	0.00406475	-0.000668761	-0.000712263	0.00560511	0.0006764	-0.00392415	-0.00413241	0.0150965	0.00107104	0.00789241	-0.00266312	0.00106589	-0.00617751	-0.00531943	-0.00553779	0.000221542	-0.00260032	-0.00159515	0.00161854	-0.00262951
COX10	-5.26853e-05	-0.00102025	0.000957688	-0.00294996	0.000375125	0.000987821	-0.000623082	-0.00240884	0.000437751	0.00157444	-0.00132328	-0.00361069	-0.00103711	0.00141042	-0.000179643	-0.000355435	0.000113361	-0.000945562	0.000661612	0.00162073	-0.000238444	-0.00015759	0.0039253	-0.0027363	0.00112254	-0.00392692	0.000929222	-5.49908e-05	-0.000193448	-0.00205189	0.00277296	0.000385038	-0.0013094	0.0048655	0.0012092	0.00101121	0.00313044	-0.000587104	-0.000123135	0.00141335	0.000377292	0.00439169	0.000649984	0.00138688	-0.00194676	0.00206167	0.00249994	0.000396687	0.00271763
GTF2IRD1	-5.26682e-05	-0.0044932	0.000208616	-0.00480974	-0.00287563	-0.0024488	0.00583174	-0.000351687	-0.00125481	0.00274832	0.00105192	-0.00126315	0.00284047	-0.00541164	0.000245904	0.000458333	-0.000367902	-0.000571994	0.00152397	0.0012353	-0.0013008	0.00352006	0.00360454	-0.00297173	0.00478944	-0.0040753	-0.00234858	0.000945701	-0.003087	-0.00111553	0.000222791	-6.3896e-07	-0.00138059	0.00577447	0.00147347	-0.000765551	0.00126631	-0.00185276	-0.00366025	0.000470087	-0.00517101	0.00137579	-0.000570004	-0.00298295	-0.00199294	-0.000963103	0.00172472	-0.00100661	-0.00153457
PAF1	-0.00311357	-0.00182726	-0.00153786	-0.00592672	0.00224658	0.000118317	0.00086263	-0.0043073	-0.00151179	-0.0031074	-0.00347526	0.000254385	-0.00179071	0.00238839	-0.00273254	-0.000127985	0.000234281	-0.00101466	3.26135e-05	0.00116455	-0.000904535	-0.000357749	0.000625654	0.00367289	-0.00249328	-0.00240464	0.000615131	0.00200234	0.000183012	-0.00371349	-0.000988865	0.000846399	0.000684987	0.00120947	0.00265799	0.0027419	0.00272553	-0.00135298	0.000564877	-0.00156873	0.00318267	0.00167362	-0.0027049	0.000145463	0.000942883	-0.000427348	0.000639031	0.00202259	0.000774905
VPS41	-0.000940467	0.000304713	9.78969e-05	0.0018517	-0.00249922	-0.00340592	-0.00367211	0.00172593	0.00193715	0.000992936	0.000969859	-0.00191847	0.000473582	0.00243368	0.00237434	-0.000638262	0.00043876	-0.00317279	0.00425594	0.00311484	-0.00111711	-0.000171285	0.00230388	-0.000451415	0.00116781	0.000507335	-0.00156926	0.000812101	-0.0014043	0.00309599	0.00090474	-0.00188554	0.0011692	0.00114514	-0.000401588	-0.00261168	0.000710661	0.00079708	-0.00443463	-0.00155114	-0.00109042	-0.00214189	-0.00093655	-0.00300104	-0.00127418	0.000945831	0.000775539	0.00316211	-0.000718438
ARHGAP44	0.00919972	-0.00966616	0.0050271	-0.000581357	0.00411713	0.000156407	-0.00270067	-0.00165404	0.0078956	0.000658764	-4.22788e-05	0.00485451	0.00202354	-0.00118785	0.00231298	0.00786471	0.0100228	-0.00442844	-0.00926009	0.00995789	-0.00806885	0.00543268	0.0128929	0.00505423	0.00694929	-0.0154962	0.00489984	0.00472911	0.0103129	-0.000358399	-0.00436648	-0.00961869	-0.00861689	0.00867961	-0.00883462	-0.0039018	0.000534148	0.00352525	0.00640773	0.00227959	-0.00803022	0.000499137	0.00426648	0.00841841	0.00459779	-0.00279159	0.00514059	-0.00780466	0.00501629
ELAC2	-0.00305825	-0.00111224	-0.00379906	-0.00603443	0.00245905	-0.00110899	-0.00172638	-0.00577742	-0.00161841	-0.00214633	-0.00385847	-0.00131767	0.000501932	0.00135555	-0.000286581	0.00110379	0.00267933	-0.000403861	-0.00172895	0.0020819	0.00190432	-0.00139136	0.00140544	0.00104306	0.000678874	-0.000965512	0.000314713	-0.000121593	0.00147341	-0.00227409	0.00162895	-0.00112789	0.00121199	0.00145735	0.00163205	0.00174386	0.00118212	-0.00120773	-0.000913721	-0.000851054	0.00255301	0.000942424	0.00145977	0.0015941	0.00142894	-0.000683496	-0.000305688	-0.000802351	0.00237744
SCIN	0.00568082	-0.00523603	0.0111335	-0.0015724	-0.00146155	0.00242852	-0.0052534	-0.00259035	0.00629165	0.0158203	-0.00379476	0.00324271	-0.00429125	0.00541398	0.021094	0.00764803	-0.000685174	0.00390969	0.00570295	0.0282784	-0.0116013	0.00843544	-0.0032564	-0.0120041	-0.00311387	0.0132364	0.00227977	-0.00992748	0.00779936	0.00304385	-0.0236763	-0.0195177	0.0134115	-0.0071987	-0.00679126	0.0178103	0.00197055	0.00152603	0.00103208	0.0222133	-0.00616731	-0.0031171	-0.00559513	-0.0109118	-0.00968263	0.00663844	-0.00847789	0.00608734	-0.000895406
ARSD	0.00100748	0.000822372	-0.00108058	-0.00711827	-0.000418906	-0.0028261	-0.00350191	-0.00551705	0.00417519	0.000850677	-0.000165779	0.00218156	0.000776619	0.00384025	0.00900607	-0.00284187	-0.0054624	-0.0010109	0.00380889	0.0013832	-0.00243332	0.00479214	0.00310837	0.00425423	-0.00654206	0.0110427	0.000500434	0.00368109	-0.00391038	-0.00315591	-0.00752855	0.00289967	-0.00408976	0.00340405	-0.00131675	-0.0014734	2.49673e-05	0.00211855	-2.67826e-05	3.66537e-05	-0.0113613	0.000710312	0.00716055	-0.00186008	0.0014984	-0.00337991	-0.00300308	0.00156543	0.00265231
PNPLA4	0.00360429	0.00222288	0.00115433	-0.00640644	0.00126099	-0.00189882	0.00090306	0.00387395	0.000393328	0.00326539	0.00273415	0.00262082	0.00284569	0.000880477	0.0037869	0.00417939	0.00215471	0.00194659	-0.000280188	0.00153324	-0.00757491	-0.00615683	0.0097701	-0.00629036	0.0019998	0.00156556	0.000665318	0.00370234	-0.00243595	0.0026183	-0.000270699	-0.00066107	-0.00420533	0.00578899	-0.00359198	0.00304388	0.00028489	-0.00115081	-0.000636368	0.00364416	-0.00862368	0.00476397	0.00924329	0.00310847	0.00776268	0.000431542	-0.00591489	-0.00336969	-0.00287945
MYH13	0.00159119	0.00150763	0.00058593	9.29266e-05	0.00316468	0.000248549	0.000558385	-0.0103661	-0.00126089	0.00179787	-0.00110645	-0.00423848	0.00594189	0.00811739	-0.00461495	0.000146284	-0.00169882	-0.0150564	0.00168712	-0.00563708	-0.00151187	0.000244442	0.00208394	0.000351916	0.00575758	-0.0031568	-0.0113456	0.0040237	0.00471966	-0.000544919	-0.00177468	-0.00191445	-0.000665148	-0.00317835	0.00382189	-0.0137324	-0.000616843	-0.00914457	-0.0133784	-0.0069017	0.00223214	0.00222698	-0.000684815	-0.00918499	0.000788002	-0.00266652	-0.00386148	0.00579193	-0.00483524
ADIPOR2	-0.00243381	-0.00285757	-0.00111752	-0.00442187	-0.00271172	0.00245393	0.000489229	-0.00506914	-0.00510794	0.000241648	-0.000687092	0.00501362	0.000370606	-7.7499e-05	-0.00518115	-0.0100727	-2.1589e-06	0.00411023	0.00455979	0.00163991	-0.00247429	0.00321239	-0.00231022	0.00544804	-0.00313848	1.84717e-05	4.7197e-05	0.00220214	-0.00255479	0.000267404	0.00262774	0.00323745	0.00324811	0.00456603	0.00281332	0.00224785	0.00380435	0.000240955	-0.00296953	0.000509122	0.00521891	0.00209768	0.000551415	-0.00457583	0.00383477	-0.00282692	0.00709795	-0.00236014	0.00335865
CDKL3	0.00437174	0.00489776	0.00477324	-4.52621e-05	-0.00340256	-0.00488457	0.000673337	0.00338058	0.00406437	-0.00219406	-0.00138115	-0.00388824	0.00132384	4.32519e-05	8.78521e-05	-0.00495746	0.00564392	-0.00437491	-0.00141014	-0.00262761	0.00137671	-0.00578863	0.0117028	0.00103192	0.00355081	0.00382114	0.0012396	0.000591804	0.00876727	-0.000994382	-0.00298186	0.00219285	0.00387323	-0.00523469	0.00299827	-0.00370578	0.00159797	0.00415656	0.00507172	-0.00300565	-0.000231959	0.00457694	-0.000141188	0.00206534	0.00201318	-0.00313719	-0.00742838	0.00146307	0.00154455
UPP2	0.00220697	-0.00178161	0.0101097	0.00498581	-0.000945171	-0.00319612	-0.00486332	0.00205668	-0.000420833	-0.000789573	0.0100809	0.0032807	0.00115306	0.000312752	0.00210191	0.000419374	-0.000401331	0.00555047	-0.00475413	0.0017322	0.00498649	-0.000395955	0.000667643	-0.00275611	0.00151627	-0.00249832	0.00396952	0.00198296	-0.00173198	0.00248627	0.0010833	-0.00255578	-0.00259771	0.00628892	-0.00527907	0.00210294	0.00559768	0.000881852	0.00635469	-0.00255304	0.000827467	-0.000932992	-0.000927507	0.00161615	0.000443877	0.000593751	-0.00139309	-0.00283674	-0.00156861
PRSS21	-0.00564382	9.93597e-05	0.00855763	-0.00724552	0.00415659	-0.00282254	0.00233443	-0.000531666	-0.00132051	0.000456899	0.00285922	-0.000249637	-0.000750989	0.000293889	0.00115453	0.0123869	-0.000456046	0.00900825	0.00196671	-0.00120053	-0.011391	0.00195032	0.0146777	-0.0200874	0.00343825	0.025859	-0.0119491	-0.00906117	-0.01185	2.39064e-05	-0.000314761	0.00680479	-0.00344629	-0.00618248	-0.00545028	0.00798731	-0.000382138	-0.00463634	0.00718828	-0.00246812	0.0134916	-0.00946097	-0.00718525	0.00325982	0.00244342	0.0139454	0.0111602	-0.00524156	-0.0219702
MARK4	-0.0059046	-0.00540004	-0.00325178	-0.00383125	-0.00361546	-0.000895414	0.00564983	-0.0029504	-0.00231528	-0.00735927	0.00191401	0.00279976	0.00665475	-0.00299237	-0.00712073	-0.00387089	-0.00763626	-0.000104881	0.00405838	0.00152355	0.00455154	0.00206789	0.00015198	-0.000498968	0.00272244	0.00154189	-0.00130557	0.000135744	-0.00126537	0.00227185	-0.00500152	0.00255639	0.00207787	0.00385272	0.000755885	0.00244124	0.00420883	-0.00190276	-0.00153355	-0.00390367	-0.00044487	-2.18416e-06	-0.00139566	-0.00308909	0.00309645	-0.0015875	-0.00107147	-0.00214849	0.000943655
PROM1	0.0180829	-0.0137763	0.00736561	0.00614372	-0.00206372	-0.00470546	-0.0152394	-0.00160673	0.00868874	0.014912	-0.023769	0.00653607	0.0142897	0.0056798	0.00741401	-0.00373852	0.00985589	0.0138329	-0.00589877	-0.00483073	-0.00983507	-0.00182999	-0.00321558	0.00373135	0.00151069	-0.00976139	0.00482965	0.00354672	-0.000854845	-0.00651484	-0.00242723	0.00936084	0.00136884	-0.000913099	0.00422324	0.0117361	0.00869509	0.0129647	-0.0089742	0.00990892	-0.00899627	0.00937208	0.00951475	0.0195891	-0.000870061	0.0223106	-0.00269422	0.00984973	0.0132603
CCDC124	-0.00992296	-0.0097299	-0.00573075	-0.0111922	-0.00762093	-0.0076963	0.00233632	-0.00319308	-0.000367811	-0.0042824	-0.000755953	-0.0132927	0.00848755	-0.000794162	-0.00283613	0.00594634	-0.00114847	-0.000759378	-0.00193999	-0.00161863	0.0114912	-0.000622704	0.000976134	0.00329469	0.00373283	-0.00205187	0.00425424	-0.00357657	0.00464645	-0.00186651	-0.0064576	0.00564856	0.00168471	0.00260775	0.00134945	0.00025965	-0.0023115	-0.00136704	0.00223078	-0.00211785	0.00349408	-0.000956525	-0.000642697	0.00303551	0.00251862	-0.00102089	0.00116584	-0.00104413	-0.000785799
CEACAM21	-0.0131109	0.00274667	-0.00262833	0.00525019	0.000227701	-0.00121577	0.00300982	-0.00920165	-0.00131622	0.00532615	-0.00372083	-0.000344769	0.00133559	-0.00179643	0.00144888	-0.00563791	-0.000730187	-0.00702057	0.0113109	0.00376184	0.00072228	-0.00212087	0.0106752	-0.0101084	0.00583299	0.00424507	-0.000314308	-0.00621011	-6.24161e-05	-0.0035903	-0.00313218	-0.0138731	0.000870751	0.00788647	0.00633252	0.00724181	-0.00531541	-0.0162295	-0.00372054	-0.00852361	-0.016793	-0.0010891	-0.000380637	0.00884772	-0.00232229	0.0160829	0.00146266	0.00144104	-0.00784245
PAFAH1B1	-0.00157799	-0.000457307	0.000669637	-2.24584e-05	-0.00165221	-0.00210246	0.000465493	0.000192275	0.00158898	-0.00195434	0.00136655	0.00309992	0.000145509	-0.00183065	-0.00166886	-0.00367663	-0.000656767	0.00155769	0.00161613	0.00329894	0.0013954	-0.000583164	0.000554495	-0.000153037	0.00113158	-0.00115312	-0.000470298	-0.000109802	-0.000332671	0.000549313	9.85085e-06	-0.00219308	0.00062347	-0.00016107	0.000681634	-0.000200787	0.00016401	0.000289742	-0.000245635	-0.00154033	0.00232011	0.00215016	0.00186461	-0.00185949	0.000359366	2.81847e-05	0.000905869	-0.000589782	0.00147779
NOS2	0.00386393	-0.0106162	-7.66928e-06	0.00118595	-0.00456756	-0.00366441	-0.00374446	0.00141335	0.00112882	-0.0051535	-0.0107184	0.0106644	0.00123234	0.00838733	-0.00604121	0.00175612	-0.000661654	0.00176237	-0.00311649	-0.0115843	0.00745362	0.00961639	0.0110726	0.00962507	-0.00578066	0.00304208	-0.0135692	-0.022676	-0.00628106	0.0145228	-0.0211115	-0.0192797	-0.0101517	0.00493542	0.000537343	0.00876492	0.000115821	0.000244997	0.00648661	0.00635675	0.0075231	0.0209653	0.0121336	-0.00309866	-0.0149612	-0.00808372	-0.00101768	-0.00633131	-0.00359694
DNAH9	0.0048686	-0.00493982	0.0254389	-0.00143659	0.00686014	0.00232607	-0.00509466	0.00632121	0.00778532	0.00393542	-0.0101514	0.0115478	0.00875236	-0.00874624	0.000281995	0.00714042	0.00177076	-0.00532465	0.00328529	-0.00308346	-0.00405217	-0.0102661	-0.00327586	-0.00754608	0.00188227	0.00219673	-0.00705929	0.000903955	-0.000367834	-0.0155005	-0.0111962	-3.7292e-05	-0.0208723	-0.00324693	0.00128306	-0.00650848	0.00637786	0.00352573	-0.00682791	-0.0151223	0.00520494	-0.00242194	0.0176092	0.018543	-0.00606768	-0.0149184	-0.0114277	0.006668	0.00912771
BLTP2	-0.00661743	-0.00905346	-0.000199388	0.00206441	0.00200158	-0.00123889	-0.00285056	-0.00308724	-0.000606952	-0.00165327	-0.00318351	-0.00466533	-0.000376964	0.00272307	-0.000396452	-0.000983999	-0.00110448	-0.00293491	-0.00164981	0.00174554	0.000810343	0.000912835	-0.000196368	0.00249036	0.00533971	-0.000855751	-0.00190968	-0.00259543	-0.00027433	0.00030007	0.00455713	-0.000876128	0.000997713	0.00172287	0.00278922	-0.00126429	0.00277339	0.000944152	-0.00515215	-0.00143914	-0.000385073	-0.000165919	-0.00213406	-0.00203122	0.00177023	-0.000879714	0.000110062	-0.000420285	0.00305271
SLC13A2	0.00088001	-0.00427181	0.0147059	-0.00428523	-0.0037463	-0.00037867	0.00443508	0.00158891	-0.00016614	0.0159767	-0.0175194	0.00445623	0.00332509	0.00504063	0.000456042	-0.00275705	0.00140447	-0.00527251	0.00295338	-0.00531855	0.00385597	0.00139938	0.00213669	0.00382298	-0.0059828	0.00304234	0.00418115	0.00520234	-0.00532579	-0.00198044	-0.00107779	-0.00320276	0.00310864	0.00114026	-0.0016039	-0.00859025	-0.0019036	-0.00172268	-0.00616364	0.00875445	-0.000852886	0.0104842	0.00567053	-0.00672981	-0.00101748	0.00481483	0.00527141	0.00122312	0.0019056
GAS7	0.0158948	-0.0125859	0.00516149	0.0033814	-0.0156898	0.00951069	0.0053366	-0.00171599	0.0168798	-0.00912991	-0.00150488	0.00134985	-0.00325418	0.0110955	0.00528004	0.00607383	0.00377784	-0.00307303	-0.00211709	0.00355508	-0.0120879	0.00189685	0.0131348	-0.00890834	0.00688333	0.00920392	-0.00465931	-0.0135193	-0.0037692	-0.000433195	-0.00428981	-0.0164084	-0.00432939	0.0166104	-0.0109611	0.00683352	0.000139231	0.0023197	-0.0138114	0.00728448	-0.0104131	-0.00270808	0.000248402	-0.00538165	-0.0062567	-0.0125582	-0.00403158	-0.0125042	-0.00542835
TRAPPC6A	0.00155877	0.00169514	-0.00689789	-0.0140429	0.000137625	0.00781454	-0.00141273	0.000650317	-0.00446543	0.00222303	-0.00260456	0.00325607	0.0012928	0.00348154	0.00391923	0.00337563	0.00211123	0.00220048	0.00668731	-0.000901971	-0.00262771	0.0033457	0.00857301	-0.00661709	0.00129029	0.00571315	-0.00206455	-0.00219342	-0.00147274	-0.00153115	-0.000994708	0.00627335	0.00314476	0.00399199	0.000459904	-0.00284602	-0.0043966	0.00345681	-0.000453681	-0.00339641	-0.00345828	-0.00504337	-0.00148033	-0.00369945	-0.000688903	0.00136962	-0.00159022	-0.00124159	-0.00411424
MATK	0.000302281	-0.00590883	-0.00510455	-0.000423267	-0.00877053	7.7222e-05	-0.0169519	-3.92444e-05	-0.0127466	-0.00827363	-0.00558064	0.00895043	0.0180183	0.00956286	-0.00914119	0.00730547	-0.000263495	0.00206368	-0.00314495	-0.0111107	0.0122182	-0.000468095	0.000633168	-0.0138854	0.00861994	0.0137308	-0.0104993	-0.011839	-0.00359732	-0.0164989	-0.00463491	-0.00518971	0.00544614	0.00234758	-0.00581971	-0.00972443	-0.0043174	0.013093	0.0210508	-0.00259	-0.00434612	-0.00466777	0.00866747	0.0155721	-0.0103527	-0.00298683	0.015624	0.00457056	-0.00955936
CEACAM7	-0.000239412	-0.00588863	0.0159079	-0.00970422	0.00054289	0.0026111	0.0156863	-0.0115739	-0.010792	0.0146235	0.00174866	-0.00355882	-0.00257117	0.00484572	-0.00183493	-0.00918443	-5.59722e-05	0.00323566	0.00737983	0.00172009	0.000800992	0.00285424	0.00313017	-0.00394431	-0.00397917	0.00498696	0.000685153	-0.00130416	-0.00981919	0.00373071	-0.0040582	-0.00666149	-0.000586149	0.00399232	0.000200494	0.0128392	-0.00650079	0.0055108	0.00542109	-0.0112839	0.00653144	-0.00853973	0.0108686	-0.00440232	0.000810723	0.00412294	-0.00397629	-0.00518546	-0.00345832
CD79B	-0.0047736	0.00018556	-0.00642658	0.000621114	0.00248575	-0.00541667	-0.00553021	0.000415093	-0.00441572	-0.00182079	0.000342263	0.0048636	0.000281805	-0.00177398	0.0042429	0.00120054	0.000854189	0.00640355	0.00306475	-0.00596863	-0.00717634	0.00163067	-0.000738646	-0.0112188	0.00413238	0.0207254	0.0044183	0.0125098	0.0111151	0.00550465	-0.00778819	-0.00386551	-0.00254136	0.00573831	-0.0106611	0.00802423	-0.000214579	-0.0024303	0.0126703	0.00608142	0.0150636	0.0108843	0.00387606	0.00311931	0.00561324	-0.00580747	-0.00433519	0.00105739	0.00344533
SCN4A	0.00347839	-0.00550866	-0.00521945	0.00722793	-0.00273987	0.0131881	0.00446712	-0.00118372	-0.00481816	-0.00574444	-0.00588369	0.00622478	0.0107817	-0.00238988	-0.0101517	0.00650995	-0.000131675	-0.00794891	0.000987386	-0.00668752	-0.0184673	-0.00117311	0.00339775	-0.00996612	0.014005	-0.00718867	-0.00815249	-0.000952185	0.005607	0.00487377	0.0221615	0.0115384	4.66452e-05	0.0136673	0.00295744	-0.00839461	0.00197982	0.0067213	0.0100569	-0.00422211	-0.00297994	0.00388685	0.011557	-0.00668262	0.00239034	0.00241884	0.00218014	-0.00169218	0.00533339
ST7L	-0.00163731	0.000433315	0.0016784	0.000531984	-0.00555207	-0.00827703	-0.00111234	-0.00534745	0.0008299	-0.00304817	0.00011153	-0.00108107	-0.00314119	0.00015962	-0.00280802	-0.0015094	-0.000222859	0.000210054	0.000105729	-0.000720151	0.000577238	0.00371307	0.000958135	2.33646e-05	0.0011345	-0.00367759	0.000940281	0.000776734	0.00286831	-0.00263899	0.00122272	-0.0015211	-0.00232418	0.000927924	0.00178744	-0.00147702	0.00225575	-0.00236169	0.000254135	-0.000269137	0.0049126	-0.00015673	0.000112874	0.00457823	-0.00114031	-3.03377e-05	0.00102842	0.000554923	0.00209347
TKTL1	0.000781322	-0.00224856	0.0015573	0.00620425	-0.0041568	-0.000553134	0.0113763	-0.00851657	-0.00720162	0.0179149	-0.00220203	0.00196584	0.00598836	-0.00301384	0.00134082	0.00169666	-0.00521217	-0.000632998	0.00386289	-0.00449062	-0.006797	0.00684657	0.000731002	0.00314722	-0.00382711	0.000521696	-0.00183789	-0.00767792	0.00752506	-0.00443768	0.00559908	0.00443019	-0.00305218	-0.0167899	0.0077617	0.00539513	0.00665902	0.0146714	0.0018693	-0.00240428	0.00363674	0.00199994	0.00392911	0.00885474	0.00274448	0.00325923	-0.00502011	0.00206128	0.00558974
PAX6	0.00461519	-0.00942372	8.93268e-05	0.0157052	-0.0160417	0.00653412	0.0057667	-0.0148292	-0.00971663	0.0145215	-0.00365282	0.00859218	0.00590668	-0.00903975	-0.0154838	0.00383097	-0.00582023	0.00518413	0.00345289	0.00562573	-0.00870103	-0.0109573	0.00208039	-0.00576577	0.000190551	0.00615855	0.00532189	0.0180478	0.017975	0.0168347	-0.0231726	-0.0225282	0.0163465	0.00292054	-0.00857707	0.000498122	-0.000756577	-0.00795023	0.0119957	-0.0129435	-0.0163445	-0.000967093	0.0120942	-0.0032335	0.029186	-0.00637418	0.028728	0.0221555	-0.00883141
RPUSD1	-0.00464225	0.00106257	-0.00674613	-0.0134862	0.00477752	0.00129739	0.00262618	-0.0021345	0.000757724	-0.000163682	-0.000373695	0.00148755	0.00370487	-0.00403403	0.00263067	0.00494653	0.00266575	0.00333125	-0.00328309	0.00543288	0.00165578	-0.000878775	0.00483593	-0.00274612	0.00543197	-0.0029721	1.18863e-05	-0.00239448	-0.00308281	0.000735456	-0.00345456	0.000752298	-0.000975615	0.00302629	0.00851108	0.000214175	-0.00444097	-7.98012e-05	0.00187851	0.000614591	0.00224548	-0.0011297	0.00154899	1.79797e-05	0.000774846	0.000748983	-0.000228722	0.000120497	0.000241439
RHBDF1	-0.00410309	-0.00147904	-0.00681555	-0.00806561	0.00136454	0.00470627	-0.00186327	-0.0022549	0.00142314	-0.000607065	0.00160616	-0.0041511	0.00220257	-0.00318906	0.0018435	-0.00322138	0.00575999	0.00072347	-0.000785586	-0.00197779	-0.000656753	0.000594894	-0.000133478	0.000607251	0.000246082	-0.00131412	-0.00400736	-0.00188589	0.00364595	-0.0024633	-0.00315467	-0.00113386	0.00151056	-0.000653444	0.00247982	0.000195149	-0.00324698	0.000533952	-0.000551826	-0.00335674	-0.000459421	-0.00278028	0.00370736	0.000596062	-0.00483077	-0.000578705	0.000695297	-0.00348853	0.0040397
LUC7L	0.00177427	0.000501831	-0.00289113	-0.000394166	0.00724862	-0.000988712	0.00702212	0.000586716	-0.00197931	-0.00439206	-0.000333884	0.00120091	-0.000251267	-0.00238281	0.00409941	-0.00608818	0.00692005	-0.00306186	-0.0040171	-0.00279132	0.00047709	-0.00391535	0.00486411	0.004025	0.00256164	-0.00213131	-0.000744925	0.00237307	0.00137325	-0.0013555	-0.0010967	-0.0007293	0.00201383	8.93694e-06	0.00107474	0.00385652	0.00174676	-0.00214925	0.00615461	0.00381914	0.00196535	0.000841993	-0.0015205	0.00347221	-0.00297923	0.00049528	-0.00389505	0.00679028	0.00191282
CACNA2D2	0.00620333	-0.00796815	0.000276924	0.00376378	-0.00642885	-0.00519545	0.013109	-0.00216011	-0.00335568	-0.00326068	0.00143355	0.00231076	0.00166729	0.00429963	-0.00189112	0.0105721	-0.00459997	0.00380088	-0.00351704	-0.00438415	0.00122771	0.00723927	0.00116342	-0.00265305	0.0148286	0.00396403	0.00550419	-0.00154684	-0.00893952	-0.00059233	0.0019634	0.00459484	0.00494038	-0.00589171	0.00115647	-0.000642445	0.0013199	-0.00506541	0.0049429	-0.00123629	0.00475355	-0.0052402	0.000200563	0.00687595	-0.0024125	-0.00335369	0.00370359	-0.00963774	-0.0090046
BAIAP3	-0.000656456	-0.0169184	0.00858625	-0.00304717	-0.00566819	0.0081586	-0.00769742	-0.00508749	0.00329436	0.00791006	-0.012533	0.00832757	0.0104857	-0.000523213	0.00417057	-0.00294315	0.01445	0.00484928	-0.0113796	0.00351765	0.00530143	-0.00354208	-0.00264553	-0.00876963	0.00310297	0.00362162	-0.0100016	-0.0243726	0.0066324	-0.00258012	-0.00850721	0.0013224	0.0102186	-0.00142875	0.00753023	0.000161827	-0.00606354	-0.00140126	0.00343638	-0.0082659	-0.0100642	-0.0035189	-0.00336207	0.00426685	-0.010642	0.00561094	0.0107132	-0.00328448	-0.00574321
TSR3	-0.00196222	0.0047747	-0.00805794	-0.017251	4.77546e-06	0.00410989	-0.000214533	-0.00444755	0.00101522	0.00119346	-0.00135885	0.00355198	0.00140571	-0.00390709	0.000324347	0.00266829	0.00647792	0.00203705	-0.000286773	-0.00281712	0.000807566	0.000566738	0.00443482	0.00237626	0.00200163	0.00166378	-0.000478303	-0.0029248	-0.00375885	-0.000130845	-0.00702591	0.00359131	0.00250048	0.00190166	0.00136211	-0.00444246	-0.00386619	9.38955e-05	0.00250567	-0.000572697	0.00438212	-1.5773e-05	0.00073759	0.00243625	0.00162093	0.000599585	0.00160807	0.00166048	0.00295418
PIGQ	-0.00267195	-0.00249543	-0.0048109	-0.0119846	0.00181682	0.00521485	0.00119252	0.00121587	0.00198375	-0.00389961	-0.00715683	-0.00112894	0.00547944	-0.0034767	0.00465342	-0.00282415	0.00341186	0.00178244	-0.000973218	0.00146443	0.00432629	0.00290397	0.00267324	0.000998317	0.00489025	-0.00222767	-0.00353841	-0.00126132	0.00130958	-0.00537111	-0.00419672	0.000748141	0.00393546	-0.00085292	0.00339159	-0.00067614	-0.000561336	-0.000917973	0.00465779	-0.000716133	0.000281451	-0.00369785	0.00272924	0.00254618	0.00012861	-0.000277813	-0.000128192	0.00135581	-0.00145335
CRAMP1	-0.00115317	-0.00357872	-0.00362304	-0.00265712	-0.000249944	0.000561835	0.00358216	0.00127069	0.0020899	-0.00444272	1.51946e-05	-0.000947675	0.00180283	-0.00136669	0.00248992	-0.00582219	-0.00101167	-7.73036e-05	0.000382752	-0.00200074	0.000851698	0.00214267	0.00127432	0.00323427	0.00682996	0.00311212	-0.0025756	-0.00416379	0.00117262	-0.00431931	-0.000411802	0.000972256	0.000814772	0.00015559	0.000954654	-0.000440247	0.00167361	0.00172643	0.00197035	-0.00104467	-0.00116143	-0.00207452	0.00140477	-0.0013947	-0.00254524	0.00286667	-0.000633452	-0.000854841	0.0013295
TEAD3	0.0136423	-0.0113608	-0.00606188	-0.0118364	-0.00287441	0.00437237	0.00303432	-0.000740496	0.00339814	-0.00611039	-0.00358027	-0.00892501	0.00300142	-0.00498836	0.00266559	-0.00147693	-0.00365037	-0.00294406	0.00431118	0.00740012	-0.0156878	0.000337076	0.00962193	0.00503538	0.000925997	-0.00327667	0.00369336	0.00630925	0.00341577	0.00595907	0.0027511	0.00166011	-0.00525129	0.00145587	-0.0063965	0.00141209	-0.00281979	-0.000527341	0.0122775	0.00550106	-0.00121199	0.00131561	0.00122887	-0.0084012	0.0124046	-0.00593365	0.000748648	0.00900632	0.00290353
SELE	-0.0116547	0.00690393	-0.00280719	0.00394631	0.00496699	-0.00516275	-0.00194108	-0.00813698	-0.00341778	-0.00181189	0.00418318	0.0153655	-0.00143881	-0.00212015	0.0160076	-0.00997276	0.000714633	-0.004885	0.0266123	-0.0105026	-0.00552796	0.00826693	0.00929059	-0.00508562	0.0132879	0.0121527	-0.0079388	-0.00619887	-0.0151313	-0.0134473	-0.000819507	-0.0285472	-0.0048773	-0.000720827	0.00339378	0.000448567	0.00126286	-0.0215406	-0.002467	0.00158203	0.0022741	0.00942887	0.000792059	0.0181407	0.01128	0.00520976	0.00881917	0.0297956	-0.0234095
DNAJC11	-0.00442101	-0.00640235	-0.000886002	-0.00100411	-0.00257415	-0.00981066	-0.00189886	-0.00628666	-0.00220227	-0.00106789	0.00168969	-0.00353868	0.00242435	0.000757176	-0.00272699	0.000709048	0.0046503	-0.00426889	0.000459236	0.00216992	0.000860802	0.00326068	-0.00193258	0.00200627	0.00134302	-0.00340065	-0.0016241	0.00382153	0.000320826	-0.00265675	0.00295598	-0.00175137	-0.00118637	0.00257017	0.00125068	0.000377729	0.0024524	0.000641249	-0.00333071	0.000249163	-0.00153998	0.00160787	0.000395561	0.000292252	0.00175916	-0.00363117	-7.55786e-05	-0.00134359	-0.00134391
FMO3	0.00379247	0.000182435	0.0143717	-0.00152518	-0.00775002	0.00317136	-0.00160067	0.000312027	-0.000550737	-0.0203145	-0.0152857	0.00523445	0.00232618	0.00653785	-0.000334831	0.00215617	0.0106326	-0.00653709	0.0104465	-0.00220214	-0.00668949	0.00528547	0.00541775	0.00921093	0.0108552	-0.00104078	0.0145622	0.0235243	0.00403734	-0.00232605	-0.00268863	0.0100958	-0.00287364	0.0138505	0.00227778	-0.000305327	-0.00539158	0.00188532	-0.00664573	-0.00700373	0.0101018	0.00512244	-0.0107378	-0.00334074	-0.0184907	0.00133317	0.00122594	-0.0157983	0.00229063
MYLIP	0.00101852	0.00112526	-0.00245332	-0.00276515	-0.00904798	0.00579565	-0.00521206	0.000681161	-0.000542052	-0.00575193	-0.00719638	0.00227904	0.00457039	0.00449199	0.00259875	-0.00870606	0.00355274	0.00286919	0.00410299	-0.00152904	-0.00134521	0.007341	-0.0006576	-0.00179878	-0.00510435	0.00777478	-0.00138529	0.000883059	-0.00606414	-0.00480123	0.00188253	-0.000780286	-0.000280246	-0.00726864	0.00327008	-0.00371578	0.000160661	-0.0106227	-0.000638876	-0.00428712	-0.00309597	0.00758708	-0.000895514	-0.000400176	-0.00126371	0.00462788	0.00579877	0.00389857	-0.00126482
NOX1	0.00166428	0.00433182	0.00691215	-0.00499526	-0.00307949	-0.00304012	0.004016	0.00243518	-0.00228793	0.00244284	-0.00797074	-0.00158732	-0.00249673	0.00215327	-0.000473304	-0.00768282	0.00578907	-0.00198312	-0.00439941	0.00288599	-0.00135917	0.000784053	-0.00689507	2.33744e-05	0.00429356	0.00658464	-0.00527865	0.00148597	0.00600249	-0.0108489	0.00389186	0.00124666	0.00862147	0.00362647	0.00402844	-0.00569558	0.00370556	-0.00118868	0.0113978	-0.00195154	-0.00558258	-5.83612e-05	-0.00609365	0.0128128	-0.00718475	0.00108786	0.00737082	0.00527675	-0.00566909
E2F2	0.000601598	-0.00609216	-0.0101857	-0.00732469	0.00319732	-0.0113191	0.0026947	-0.00444182	-0.00518234	0.00537099	-0.00489128	-0.00390395	0.000949472	0.00357783	-0.0163324	-0.00188354	-0.00116738	0.00811155	0.000255117	0.00606121	0.000939118	0.00573606	0.00216422	-0.00334038	0.00356709	0.000633525	-0.000308618	-0.00638328	-0.0022139	-0.0108612	-0.00825622	-0.00476696	-0.000320395	-0.00152902	0.00478475	-0.00528077	0.00617045	-0.000486711	-0.00465322	0.00181333	0.00422805	0.016448	0.0131357	-0.0136681	0.00459547	-0.00209789	0.0045872	-0.00119928	0.0083984
PSMB1	0.00149588	0.00704869	-0.00222665	-0.00644442	-0.00444018	-0.00825495	-6.69445e-05	0.000618006	-0.000469364	0.00579839	0.000498235	-0.00346966	0.00031249	0.00195283	0.00095515	0.00186501	0.003079	0.00124599	0.00134442	5.88242e-05	-0.00125322	-0.000687945	0.00121555	0.00114371	-0.00075254	0.000976383	-0.00116187	-0.0018021	0.00106017	-0.000426887	-0.000552967	-0.000966272	-0.00210279	-0.00220627	-3.08579e-05	-0.000227969	-0.000375797	0.000486798	0.0021588	0.00245825	0.000946944	-0.000525258	0.00069241	-0.000704307	-0.000321581	0.00088131	0.00219762	-0.00130415	-1.3468e-05
SYN1	0.00670763	-0.00916593	-0.00237883	0.00620891	-0.00216142	0.00772236	0.00282824	-0.00932304	0.00209679	-0.00169415	0.0105414	0.0139126	-0.00212225	0.0151513	0.00309964	0.00411169	0.000505004	0.00796795	-0.00272551	-0.000365681	-0.000126231	-0.0122245	0.00227762	0.0067591	-0.00532016	-0.00283505	0.00735243	0.000112234	0.00865392	0.000840092	-0.000506413	-0.00830764	-0.0077554	0.000144582	-0.000629246	-0.00326112	-0.00106753	-0.00827665	0.00465187	-0.00237221	0.00902392	0.00351729	0.0117913	0.00807909	0.00118651	0.00605322	0.00496456	-0.00873012	0.0121447
JARID2	0.00355292	-0.00237948	-0.000888961	0.000710454	0.000505033	2.2289e-05	0.0018836	-0.00111595	-0.00449258	-0.00503078	-0.00227914	-0.00500439	5.60853e-05	0.00231095	0.000658717	-0.000221461	0.00513894	0.000202581	0.00367797	0.000647389	-0.00331718	0.0041499	0.00442436	-0.00083422	0.00453579	-0.000897953	7.61011e-05	-0.00188771	-0.00419669	0.00280698	-0.0035777	-0.00593006	0.00286624	0.00319258	-0.000872711	-0.00184835	-0.000471589	0.00171252	-0.00166081	-0.00778508	-0.00751398	0.000191993	0.000291856	-0.0053677	-0.002798	0.00132874	-0.0027315	0.00139226	0.00131552
CDKL5	0.00482814	-0.00150396	0.0015399	0.00363325	-0.00481209	-0.0108171	0.0010359	-0.00701011	0.000830428	-0.00774477	-0.000303524	0.00525086	-0.0059268	0.000982843	-0.00292161	-0.00418997	-0.00619785	-0.00507558	0.00529608	-0.00110061	0.00340037	0.00322297	0.00251094	0.00313614	0.00617184	-0.0060134	0.000244472	0.00315367	-0.00551531	0.00985391	-0.000811464	0.00325443	-0.00268173	0.00328579	-0.00901128	0.00477566	-0.0036933	0.0043545	-0.00900791	0.00103036	-0.00140303	-0.00189702	0.00103402	-0.00536982	0.00224944	0.00319209	0.00216227	0.000604452	0.00604458
CAMK1G	0.0162781	-0.00599717	-0.0153426	0.00724926	-0.0111447	0.00886328	-0.00300186	-0.00958591	0.00126653	-0.0156974	-0.000542127	-0.00516994	0.000240167	0.0148385	0.00225303	-0.0050502	-0.00280044	-0.000469216	-0.0145171	0.00753641	-0.00432247	0.00755558	0.00806931	-0.00940945	-0.0102945	0.00442146	-0.00481444	0.00259599	0.00255613	-0.00593368	-0.000779075	-0.00428142	-0.00450629	-0.00488455	-0.00263932	-0.0038177	-0.00162981	0.00328725	0.0116507	0.0112795	-0.00751554	-0.00788179	0.00814323	0.00733227	-0.00541369	0.00621963	-0.0113671	0.0170097	0.00513067
CDK11A	-0.00380092	-0.0105285	-0.00165826	0.000226454	0.0040069	0.00157811	0.00306762	0.00563897	-0.00277786	0.00715812	0.0097392	5.51752e-05	0.00318037	-0.0169648	0.0132788	-0.00273428	0.00528356	-0.000880431	0.0041932	-0.00580144	0.000507644	0.005235	0.000745944	-0.00439816	0.00678298	-0.00802802	-0.00253335	0.00351016	0.00442863	-0.00628165	-0.00834611	-0.00326546	0.00196971	-0.00160672	0.00228439	-0.00445863	0.00889676	0.000383155	0.00461004	0.0109	0.00427684	0.00164649	0.00179591	0.0001568	-0.00017696	-0.00273119	0.00263621	0.000284845	-0.00341196
NADK	-0.00761159	-0.00809712	-0.002041	-0.00518451	0.000949468	0.0019468	-0.00429393	-0.00513756	-0.00168243	-0.00185182	-0.00577272	-0.000973784	0.00335445	-0.00218333	0.00228059	1.90584e-05	0.00512454	0.0010467	-0.00272199	0.00178495	-0.00120932	0.00145447	-0.000145212	-0.000194613	-0.00012087	-0.00154961	-0.000815217	-0.000412056	0.0018293	-0.00291709	-0.00106224	-0.0015318	0.00106552	0.00148944	0.00540458	-0.00177485	0.00195612	0.000568824	-0.00219191	-0.00253828	-0.000941383	4.31879e-05	0.00357684	-0.00214126	-0.000969604	0.00257386	0.00151831	0.000138055	-0.00175135
TFAP2B	0.0249054	-0.0113292	-0.0238949	-0.0031619	0.00263696	-0.00369695	-0.000684514	-0.00314016	-0.00271776	-0.000612079	-0.0145702	0.00591757	-0.00410356	-0.0189629	0.000850676	-0.00843173	-0.0111688	-0.00901507	-7.57893e-06	-0.00854741	0.00376581	-0.00409124	-0.00696362	0.000862992	-0.00740487	0.00239514	5.36812e-05	-0.00660631	-0.00469595	-0.00447596	-0.0071019	0.000247546	-0.000840655	0.011336	0.00283546	0.00605093	-0.000898524	0.00524946	-0.00278882	-0.0103699	0.00515949	-3.78425e-05	-0.000993254	-0.00154424	0.00761879	0.00275247	-0.0098818	0.00939133	-0.00719052
TFAP2D	0.000256575	4.97488e-05	0.000486285	0.00154415	0.00180278	-0.00050563	-0.000750407	-0.00154902	-0.000875901	-0.00103865	-0.00182306	-0.00303719	-0.00153579	6.48364e-05	-0.00490404	0.000543488	-0.00171229	-0.00414101	0.00178107	-0.000136984	-0.000479581	0.000398068	-0.000382122	0.00433533	-0.00448239	0.00216857	-0.0029379	-0.00296605	0.00534658	-0.000749174	0.00318857	-0.000250946	-0.000413117	0.00121922	-0.00304508	0.00193443	0.00454199	-0.000528677	0.00192508	-0.00388284	-0.000818779	0.00164225	0.000859615	-0.000514266	-0.000779943	-0.00053861	0.000882633	-0.0018554	-0.000561912
DLEC1	0.00207516	-0.00843146	0.0202833	-0.00247335	0.00491353	0.00550725	0.000265042	0.00549377	0.0069414	0.000366874	-0.0114932	-0.00113703	0.00936963	0.00430501	0.00747533	0.00579903	-0.000478215	-0.00828575	-0.00366856	0.00292538	0.0021551	-0.0138078	0.00184729	-0.0040975	-0.000859368	-0.00256671	-0.000800055	0.00130389	0.00489307	-0.0197993	-0.00197385	0.0022091	-0.00451147	0.0057752	-0.000358756	0.000845026	-0.00241082	-0.0072754	-0.00518794	-0.0055994	0.00769213	-0.00172225	-0.00344097	0.00376609	-0.00965813	-0.00682399	0.00114862	-0.00875432	0.00566906
CYTH3	-0.00133692	-0.00324727	-0.00197541	-0.00446559	-0.00628641	0.00541059	5.87829e-05	-0.00440168	-0.00036809	-0.00833196	-0.00208356	0.00164227	-0.0050938	-0.000462273	0.0052107	-0.00357738	0.00794677	-0.0032351	-0.000529777	-0.000280308	-0.0067561	0.000920808	-0.00347319	0.00143448	0.00294947	0.00233723	0.00198019	-0.00350641	-0.00211022	0.00113642	-0.000196647	-0.00309414	-0.00103421	0.00148891	-0.00359559	-0.00159251	-0.00265147	0.00137543	0.00442819	0.000795706	-0.000862496	0.00196862	-0.00368636	-0.00211899	0.000714953	0.000799989	0.000367246	-0.00358718	0.00420325
ADAM22	0.00340731	-0.00311504	-0.000760462	0.011003	-0.0089497	-0.00935179	-0.000471292	-0.00164987	-0.008307	-0.00397932	-0.00701727	0.00228132	-0.00146166	0.00268505	0.00395566	-0.00234279	0.00442681	0.00270611	-0.00210393	0.00297751	0.00406135	0.00770695	0.00131464	-0.00167958	0.00961139	-0.00379433	-0.0036936	0.000842611	-0.00345623	0.00362985	0.00395972	0.00840467	0.00736902	0.00396049	-0.00161402	0.00703224	0.00257635	0.0122413	-0.00101366	-0.00323127	-0.00263435	0.000931296	0.00554911	0.000852747	0.00387411	0.00292345	-0.00617889	0.00635752	0.000592063
SYPL1	-0.00113695	0.00315509	0.00196329	-0.00456853	-0.00310704	-0.00341913	-0.00344991	0.00363158	0.000569345	0.00354303	0.000600069	-0.00395866	-0.00143323	-0.000661402	0.0064091	-0.0025479	0.00100452	0.0020896	0.00285541	0.00252346	-0.00649011	0.00402703	-0.000546516	-0.00180522	-0.0014342	0.00291138	-0.00110731	-0.00180602	0.000853466	-0.00232028	0.00100641	0.002331	0.000872097	-0.000229321	0.000346781	0.000681682	2.10275e-05	0.00138265	0.00158165	-0.00305625	0.00276717	0.000571807	0.00244057	0.0010906	-0.00155915	0.00209564	0.00185973	-0.00238994	0.0021059
CYB561	-0.00279978	-0.00239291	0.00311576	-0.0076541	0.00692173	-0.00190889	-0.00440493	0.00170758	0.0020999	0.00244138	-0.00340209	0.00611138	0.00101696	-0.002859	0.0030775	-0.000350499	0.000175186	-0.00249257	-0.000498198	0.0096485	0.00192007	0.00272802	0.00339024	0.00294795	0.00170975	-0.00166042	-0.0018378	-0.00329742	0.00218076	-2.79572e-05	0.00150678	0.00940237	-0.00183407	0.00464802	0.000413754	0.00736361	0.00301279	0.00497592	-0.00847253	0.0013	-0.00314134	-0.0023337	0.00191252	0.00201076	-0.00137676	0.00885886	0.00308637	-0.00371732	9.53027e-05
SPAG9	-0.00242989	-0.000777656	0.00189066	0.00292733	-0.00569175	-0.00340352	0.0033549	-0.00348734	0.00175152	0.00298526	0.00137728	-0.000753509	-0.00207528	-0.000763212	0.00202784	-0.00184776	-0.00111564	-0.00266866	0.00213449	0.00142036	0.000181972	-0.00238094	-0.00137059	0.000949997	0.000302411	0.00178866	-0.000141056	-0.000591732	-0.00266861	0.00437702	-0.00206101	-0.00206821	0.000357278	-0.00138612	0.000287645	-0.00231991	0.000707536	5.81561e-05	-0.00160352	0.000365185	-3.43786e-05	0.00236269	-0.00139526	-0.0025241	-0.00106872	0.000390097	-0.00176081	0.00233029	0.00247876
CELSR3	0.00722576	-0.0149534	-0.00727953	0.00473311	-0.00519873	0.00842865	0.00143066	-0.00988146	-0.00466511	0.000126274	0.00547216	0.00158227	0.00458248	-0.00265537	-0.000244722	-0.0070763	0.00219921	0.00916492	-9.7415e-05	0.00136269	-0.00286812	-0.00566309	0.00278945	-0.00385039	0.00390275	0.00655745	-0.00475185	-0.00280319	-0.00347381	0.0016444	0.00345871	0.00366871	0.009386	-0.000241835	-0.000521321	0.000423952	-0.00530388	-0.00386508	0.00374603	-0.00420091	0.00971189	-0.00307189	0.00354069	-0.00424467	0.00625073	-0.0012054	0.00219388	-0.00233677	-0.00456394
AASS	0.00187371	-0.00193922	-0.00411975	0.00841535	0.00108607	-0.00489053	-0.00200332	0.00611951	-0.000683637	-0.00446563	-0.000930837	-0.00336265	0.00658481	0.000588243	9.01654e-05	-0.000434274	0.00183089	0.000515196	0.00532687	0.000669768	-0.00554887	0.00495608	0.00184367	-0.00268293	0.00229169	0.00247973	-0.00179452	0.0012675	-0.00190839	-0.00137718	0.00274824	0.00403099	0.00256353	-0.00293141	0.0041687	-0.000345385	-0.000112661	0.000442729	0.00243824	-0.00430587	0.000319511	-0.00315186	0.00257705	0.00563144	-0.00125328	0.0052644	-0.00785823	0.0036664	0.00232081
PLEKHG6	0.011441	-0.0105231	0.000588831	-0.0185955	-0.00249696	-0.00215058	0.00554183	-0.0107195	-0.00807073	0.00623671	-0.00330269	0.00145797	-0.00896095	-0.00634251	0.00226561	0.00443441	-0.00592893	-0.0034254	-0.00168818	0.0027158	-0.00303357	0.00747994	-0.0109459	0.005321	0.000472168	0.00267747	-0.00101866	0.0062007	0.00354524	0.00387525	0.00412775	0.00494074	-0.00481473	0.00419998	0.00694541	-0.00689284	0.00235185	0.000897149	-0.00403078	-0.00335195	-0.00277562	-0.00111711	-0.00881822	-0.00117299	-0.00338869	0.00342484	0.00907632	-7.7249e-05	-0.00426439
SS18L2	0.00121024	0.00548919	-0.00148169	-0.00253963	-0.00465513	-0.00865136	0.00054721	0.00174451	-0.00193118	0.00514664	0.00136178	-0.00135964	-0.0046976	-6.79902e-05	0.00250538	0.00138152	0.000513296	0.00268487	-0.000762007	-0.00458921	-0.00199928	-0.00316463	0.00123163	-0.00104992	0.00334952	0.000896526	2.2892e-05	-0.00161667	0.000984917	-0.00212546	-0.000312206	0.00208513	-0.00334089	-0.000751603	-0.00052212	0.00299427	4.50441e-05	0.00126525	0.00145044	0.00335879	0.000981391	-0.00140398	0.0020268	-0.000444518	-0.000303185	0.00113596	-0.00109068	-0.00205085	-0.00153379
MPND	-0.00261689	-0.00489758	-0.00570073	-0.00752428	-0.0014795	-0.000663165	0.00516125	-0.00218335	-0.00132446	0.000510516	0.000863919	0.00342571	0.00260266	0.00351564	0.000858522	-0.00313678	-0.00190441	0.00156895	0.000160945	0.00149186	0.00676831	0.00238243	0.000398607	0.000303307	0.0063964	-0.000268194	0.00199298	-0.00135667	-0.0010811	-0.00330819	0.000542643	0.0025316	0.00369849	0.00166523	0.00645088	-0.000363547	-0.0044192	0.00416825	-0.000278192	0.00088273	0.00448737	-0.00141978	-0.00258557	-0.00390876	0.00204012	0.00103801	-0.00144639	-0.0050153	-0.000995158
MGST1	0.0015945	0.000673015	0.00473537	-0.00965152	-0.000973988	-0.00602069	-0.00282428	-0.00245303	-0.0015643	0.00243069	0.000117945	-0.00480913	0.00124725	0.00374303	-0.00232108	0.00793152	-0.00410285	0.00540574	0.00624473	-0.000765774	-0.000964322	-0.00545079	0.00523723	-0.00702551	-0.00333393	0.00303625	0.000305568	0.00294559	0.00196263	0.00466523	0.0157184	0.00168032	-0.00394793	0.0022433	0.005434	-0.00520807	0.00283252	-0.00442456	0.000790622	0.00374022	0.00757813	0.000652762	0.00493282	0.00442881	0.00488	-0.0026875	0.00112774	-0.0116728	-0.00110461
CRY1	-0.00168589	0.000118315	-0.00196257	0.00304433	0.00143641	-0.00112247	8.74093e-06	0.00579439	0.00311552	0.00321802	-0.0112838	-0.000632297	-7.07693e-05	0.00157892	0.006939	0.000665022	-0.00029527	-0.000315437	-0.00383279	-8.12988e-05	-0.00387298	-5.42325e-06	0.00178016	-0.00178879	0.00268257	-0.00060043	-0.000723482	-0.00438643	0.00265464	-0.00396093	0.00050151	-0.00116981	-0.0022646	0.000487285	0.000963038	0.000369997	-0.000117416	-0.00085803	0.00275644	0.00176438	0.000282316	0.00137477	0.000810319	0.000989913	-0.00276014	-5.53258e-05	0.000148176	0.00173886	-0.00032034
PGLYRP1	-0.00014124	-0.00510742	-0.00143873	0.00127271	0.00861229	0.00489521	0.000333893	0.00299183	-0.00370466	-0.00215957	0.00134664	-0.000479894	0.00541639	-1.27823e-05	0.00533204	-0.00318408	-0.00232816	0.00176228	0.000239421	0.00353169	-0.00566902	-0.00508792	0.00355701	-0.00459098	0.00396943	-0.0035348	-0.00240707	-0.00364388	-0.00353683	0.000284123	-0.00399618	0.00179687	0.0107296	-0.0113846	0.00924645	-0.00748956	-0.0061692	0.000305327	-0.00226131	0.00377616	0.000139254	0.00314771	0.00159561	-0.00238429	-0.00200281	-0.00109637	-0.0042078	5.91699e-05	0.00504413
NFIX	-0.0218883	0.000197981	0.0228679	-0.00088247	-0.0075761	0.000165548	0.0163408	-0.00272434	0.00704099	-0.0152543	0.00212437	0.00325334	0.00078362	0.000102228	0.00172807	0.0206991	0.00115985	-0.00168199	0.00290701	0.00373851	-0.00581567	-0.00420215	0.0164731	0.000504905	-0.00130727	-0.0113897	0.0124181	-0.00433667	0.000588935	0.00217276	-0.0121105	0.0014722	-0.00352038	-0.0152499	0.00154848	-0.00576558	0.0125167	0.00841037	-0.013966	0.00569577	-0.0067508	0.00395566	-0.0015902	-0.00387134	-0.00694362	-0.00465161	0.00284493	-0.00701436	0.00828197
ST3GAL1	-0.00146144	-0.00197382	-0.00595017	-0.000164866	0.00137016	-0.000915222	-0.00874647	-0.00163484	0.00896158	-0.00639949	-0.00293241	-0.00313509	0.00842194	0.00194293	0.000280117	-0.00215546	-0.00011118	-0.000975942	0.00194482	-0.00274831	-0.00610988	0.00462427	0.0032201	-0.00144587	0.00392909	-0.000425934	0.000191719	-0.00535582	0.00276994	0.00311345	0.00265949	-0.002112	-0.00522492	0.00329606	0.00478388	0.00322527	-0.00216898	0.0028862	-0.000278458	-0.00504511	0.000828061	-0.00728489	0.000470344	-0.0041943	-0.00276134	0.00222225	-0.00144127	-0.007257	-0.00256686
MMP25	0.00214264	0.00443796	-0.00422706	-0.00671355	-0.000654826	0.0104409	0.00379696	0.000363493	0.00217245	-0.00517278	-0.00104661	0.00416953	0.00235701	-0.00782551	0.00858452	-0.000118259	0.00674114	0.0093183	0.000470155	0.000918776	-0.00814278	0.010915	-0.00428014	0.00147408	-0.00404776	0.00996461	-0.0012582	0.00826814	-0.000226467	-0.0139388	8.49743e-05	-0.00190014	0.00431643	-0.00467941	0.00820345	0.00112252	0.00248195	0.00347657	0.0145534	-0.00513258	-0.00608334	-0.00654494	-0.00439688	-0.00455241	-0.00586087	0.00389854	0.0011306	0.000968653	-0.00190013
IL32	-0.0130465	0.000590599	-0.004237	-0.00285162	-0.00934284	0.00340163	0.00308313	-0.01874	-0.00123041	0.00823508	-0.00594508	-0.0117582	0.000243785	-0.00601753	0.0263867	0.00131306	0.000102849	-0.00766825	-0.00260263	-0.0069407	0.00223397	-0.0050466	-0.0185122	0.00265023	-0.00230685	0.00234093	0.00495953	0.0092565	0.0046992	-0.00420928	-0.014818	0.00198983	0.00408269	-0.00585741	-0.00431605	0.0132343	-0.00302022	0.0182979	0.000715679	0.000180196	0.000565526	0.00219952	-0.013112	0.0126661	0.00860731	0.00929952	0.00328931	-0.00902639	-0.00848522
PKD1	-0.00752616	-0.0129959	-0.00217412	-0.00584901	-0.0012655	0.0063504	0.00319701	-0.00465676	0.00387289	-0.00514747	0.00233588	0.00637185	0.0158558	-0.00471528	0.00216309	-0.00400013	0.00631121	-0.00388604	0.00110918	0.00628083	0.00483149	-0.00150403	0.00320724	-0.00469438	0.00105434	-0.00244329	0.00218393	0.00089342	0.00357177	0.00557372	-0.00680341	0.00267559	-0.00307609	0.00066285	0.00106351	-0.00278984	-0.000743968	0.00301323	0.000350971	-0.00372819	-0.00106444	-0.00203577	0.00367991	-0.00549078	2.3877e-05	0.00284007	-0.000997482	-0.00250262	0.00239183
MAPK8IP2	0.0023662	-0.0111802	0.00136763	0.00141799	-0.00639968	0.00915143	0.0113403	-0.00857516	0.00850157	-7.05379e-05	0.000843998	0.00464775	0.00294616	0.0059019	0.00343518	0.00299613	0.00615	-0.000329536	-0.00742859	0.00555451	-0.00250757	-0.00313249	0.00238209	0.00635132	-0.00260003	0.00292551	-0.00180116	-0.00660667	-0.00272464	-0.00887685	-0.00848808	-0.00211794	-0.00196134	0.00481145	0.00522932	0.000948968	0.00225325	5.31573e-05	0.00592225	-0.00516748	0.00898619	0.00356225	0.00403144	-0.00676128	0.0117429	-0.00925307	-0.00125642	0.0028737	-0.00301722
MED24	-0.00541964	-0.00919733	-0.00286128	-0.00232289	0.00160073	-0.000503871	-0.000553036	-0.00248481	-0.00100598	-0.000988432	-0.00260172	-0.00112638	0.0022265	0.00532541	0.00434774	7.34814e-05	0.00056634	-0.000298903	-0.00133163	0.00321456	0.00471417	0.00105719	0.00242725	3.48158e-06	0.00332055	-0.00219802	0.00174935	-0.00417849	0.000793254	-0.00405295	0.000480072	-0.00203644	0.00261031	0.000780222	0.00287978	-0.00108235	0.00266975	-0.00158694	0.00199524	0.000744069	9.32365e-05	0.000141705	0.000526984	0.00169511	0.000929444	-0.00220653	-0.000716616	0.000523594	-0.000887642
RHOBTB2	-0.00226037	-0.00761415	-0.00248175	-0.00346802	0.00431789	0.00184525	-0.0035743	-0.00483875	-0.00303908	-0.00770893	0.00679767	-0.000493632	-0.00554895	-0.00809801	0.00249464	-0.00367554	0.00260685	-0.00149707	-0.00725853	0.00747829	0.00101912	0.00674211	-0.00021874	0.0015894	0.00802516	0.000516325	-0.00179516	-0.00362844	0.00115738	-0.00256435	0.000904131	0.000494677	0.00102766	-0.00519018	0.00753395	0.00244858	0.00191391	-0.00134752	0.00236661	0.00059208	0.00455389	-0.00412276	0.000448471	0.00137683	0.00022721	-0.000737447	-0.000838648	-0.000579154	0.000395231
HEATR5B	-0.00167497	-0.00223952	0.00185291	0.00286064	-0.00617502	-0.0128859	-0.00329937	-0.00489818	0.0015186	5.45195e-05	0.00110976	-0.00236604	0.00235965	0.00333866	0.000672235	-0.0021732	0.000156646	-0.000660984	0.00232053	0.00027754	0.00122592	0.0025715	-0.000282308	0.0021636	-0.0019715	0.00274643	0.000514322	-0.000876007	-0.00190436	0.00371391	0.00223356	0.00141623	0.000798338	-0.00133153	-0.000759943	0.00100609	-0.000748937	0.00153488	-0.00469422	-0.00322405	-0.000852871	-0.00146505	0.00205368	-0.00409868	-0.000840407	0.00145341	-0.00374392	0.00082698	0.00353023
SEC62	-0.0023709	0.00104976	0.00270149	0.00147725	-0.00668237	-0.00129844	-0.00263559	0.00359052	0.00116847	-0.000216683	-2.1012e-05	-9.59968e-05	0.00273289	0.000823222	0.000408235	-0.00341902	-0.00305194	-0.000241484	0.00163093	0.00120266	0.00306923	-0.00033977	0.00169402	0.00459086	0.000880191	0.0032451	0.000512114	-0.000962937	0.000476026	-0.0018845	-0.00130423	-0.00136598	0.000368659	0.000400647	-0.00080656	0.00123794	-0.00141346	-0.000482301	0.00554887	7.74717e-05	0.000754636	0.00344298	-0.000407789	-0.00231728	0.000342069	0.000385766	0.000623155	0.00208748	-0.000595442
RPS20	-2.17333e-05	0.00520568	-0.0024097	-0.0059818	-0.00309906	-0.00452664	0.0026496	0.00368171	-0.004405	0.000783401	0.0045594	0.00426031	0.00331885	0.0039667	-0.00104783	-0.00699629	-0.00484427	0.0076086	0.00672336	-0.00177285	-0.00069382	0.00180081	0.00200348	0.00396011	0.00297441	0.000511011	0.00370132	-0.00301605	0.00276827	-0.00160885	-0.00196504	0.00303817	-0.00290369	0.00201953	-0.000927785	-0.000176961	-0.00139519	-0.00180365	-0.00241555	0.00163827	0.00152042	-0.000478906	-0.00233678	-0.00371424	0.000578601	-0.000755749	0.000962384	-0.00187896	0.00133256
CSDE1	-0.00226431	-0.00280098	0.000131424	0.00202757	-0.00229292	-0.0044911	-0.00242902	-0.000204885	0.00010873	0.00353831	0.00105246	-0.0024769	0.00186224	0.00249759	-0.000415381	6.30663e-05	-0.00284126	-0.000158705	0.00405728	0.00159838	-0.00229092	0.000279529	0.000947798	-0.00041	0.00045672	-0.000415555	0.000162121	-0.0010283	-0.00253778	0.000111509	0.000743153	0.000250665	0.00116702	0.0035325	0.00244094	0.000411008	0.00236423	-0.00101364	-0.00306346	-0.00138258	-0.000814977	0.00192369	-0.000167697	0.00026796	-0.000352061	-0.000318318	1.1493e-05	-0.00113271	0.00195924
UBE3C	-0.00468017	-0.00284808	-0.000166284	-0.0019022	0.000948311	-0.00139503	-0.00188012	-0.000957049	0.00187326	0.000411101	-0.00206845	-0.00313012	-0.00143804	-0.0021786	0.000591946	-0.000579426	-0.00139233	0.00126696	0.00122707	0.00477069	-0.000228628	-0.000274866	-1.16568e-05	0.00140542	0.00253814	0.000900485	-0.00241832	-0.000125562	-0.000989924	0.000756303	0.0031267	-0.00233058	0.000606814	0.000708282	0.00199718	-0.000111757	0.00150239	0.000401238	-0.00479851	0.000184197	-0.000723268	0.00105879	0.000297396	-0.00118933	-6.64557e-05	0.000120181	0.0014546	-0.00100244	0.00265561
REV3L	-0.002358	-0.00232109	0.00322317	0.0090321	-0.00173013	-0.000561999	-0.00446467	0.00256927	0.00262236	-0.000581973	-0.00195418	-0.00246514	0.000103696	-0.00178762	0.00458869	-0.00351808	-0.00264245	-0.00156478	0.00606159	0.00217086	-0.000218936	-0.00112699	0.00279819	-0.000326208	0.00345923	0.000553883	-0.0054883	-0.00151466	-0.00559147	-0.000607803	0.00405421	0.00127258	0.00158922	-0.00161636	0.000754327	-0.00316272	-0.000559201	0.000580874	0.00153852	-0.0048183	-0.00409781	-0.000404987	0.00119736	-0.00715337	-0.00479263	0.00304036	-0.00257619	0.00131336	0.00269656
TENM1	0.0134875	-0.00330311	-0.000887608	0.01598	-0.00357448	0.00385236	0.0025478	0.00484097	-0.0198676	-0.00431862	-0.000731081	-0.00264152	-0.0004966	-0.00374488	0.00628014	0.0129467	0.00853121	0.00747628	0.0141206	0.00510614	-0.00379355	-0.0132019	-0.0122265	0.000706953	0.00809819	-0.00334674	-0.000652832	0.00499749	0.00306316	-0.000193684	0.00421789	-0.00162853	0.0119525	0.00475134	-0.000190735	-0.000390052	9.65197e-05	0.00490436	-0.00174366	-0.000857634	5.31018e-05	-0.00436461	-0.0121539	-0.00636196	0.0196443	0.0141185	-0.00687492	-0.0123204	0.0133082
PAX7	0.00604246	-0.0125842	0.00500688	0.00180066	-0.000811881	-0.00383962	0.00951987	-0.00748817	-0.00723039	-1.09158e-05	-0.0108753	0.0118999	0.00611533	-0.00553543	-0.0127044	0.00118168	0.000667287	9.02152e-06	-0.00933694	-0.00454995	0.00221561	-0.00499853	0.00694679	-0.00701154	0.00266771	-0.014749	0.00175133	-0.00175805	-0.0127795	-0.00773164	0.0179465	0.00306532	0.0143589	-0.0172998	-0.005067	0.00321876	-0.00775386	0.00278399	0.00170363	-0.0247709	0.00363655	0.00934975	0.00608175	0.00438551	0.00206264	0.00346249	-0.0102839	-0.0107714	0.00222236
MASP2	0.00334086	-0.00319172	0.000957574	0.0064197	0.00457745	0.000354881	0.00292676	0.00227329	-0.000185582	-0.00508111	0.00920825	0.00492007	0.00776642	-0.00117106	-0.00115298	-0.0119223	-0.00691456	-0.000941687	0.000776985	-0.00407495	-0.00288509	-0.00684609	0.00247905	-0.00562546	-0.000132249	-0.00362788	-0.00423906	0.004143	-0.000316313	-0.00247757	0.000133669	-0.00184003	0.00252074	-0.00232734	0.00587316	0.000960484	0.00579284	-0.00063746	-0.00253377	0.00245804	-0.00194063	0.000643718	0.0020235	-0.000184358	0.00379637	-0.00243308	-0.00277973	-0.000116215	0.00478328
IYD	0.000905203	-0.00480499	0.0188867	-0.00594264	-0.000293521	0.0019055	0.00795518	-0.00898398	-0.00395227	0.00763843	-0.0118011	0.000653232	-0.00207678	0.00427038	-0.00060506	-0.00906389	-0.00552052	-0.00129422	-0.00231328	-0.0031693	-0.00605185	0.00672161	-0.00638747	0.005764	-0.00925797	-0.00131378	-0.00055982	0.00322355	0.00592189	0.00395037	0.00707196	-0.00376949	-0.00209565	0.00158326	0.00227739	0.00566465	0.00765185	0.00159842	0.00305287	-0.00262274	0.00178555	-0.00532815	0.000868665	0.0057038	-0.000596834	0.00152147	-0.00344163	-0.000741117	0.00501108
FAM76A	0.00186843	0.00434346	0.00253913	-0.000682039	-0.00509802	0.000398063	-0.00336611	0.00610516	0.00182496	0.00232437	0.000748052	-0.00262728	0.00236713	0.000575113	0.00197745	0.000317373	0.000314907	0.00118098	0.00276115	0.002294	-0.00530118	0.00151975	-0.000106359	0.000255941	0.000614996	0.00270558	-0.000452206	-0.000503942	0.000282472	-0.00179622	-0.00196625	0.00138185	0.000108262	-0.00157986	0.00584172	-0.00229163	0.00137696	0.00065876	0.000161069	-0.000695456	0.00197703	0.002162	0.000123246	0.00142984	-0.000282904	-0.000412036	0.00181459	-0.000516655	-0.00018533
TRAF3IP3	0.00178154	5.54891e-05	0.00512579	-0.001634	-0.00591876	0.00375734	-0.00646617	-0.0129326	-0.00494438	-0.00807163	0.00670921	-0.0034586	-0.00311758	0.00579884	-0.00470842	0.00642267	-0.0191683	0.00411611	0.00716766	0.0228337	-0.00156427	0.0011174	-0.00826849	-0.0106302	0.00183086	0.00303268	0.00463784	0.00028777	0.00539319	-0.00606967	-0.00124522	-0.0114783	0.00175838	0.000110444	-0.000105007	-0.00650634	-0.00389463	0.00398248	0.00622021	0.00813376	-0.00831422	-0.00837509	-0.00270658	0.00643311	-0.00400519	0.00664832	-9.65477e-05	-0.002682	0.00753152
POMT2	-0.00231669	-0.00376238	-0.00240835	-0.0018626	0.0010798	0.00324397	-0.000535527	-0.00212953	-0.00143903	-0.00239895	0.000721611	-0.00342659	0.000588565	0.00318485	0.00180286	-0.00067302	0.0014946	-0.00164148	-0.000163869	0.00545475	0.000979072	-0.000492878	0.000850697	0.000769769	0.00456946	-0.00337206	-0.000191136	-0.00300123	0.00188515	-0.00469686	0.00365265	0.00152403	0.00230296	-0.00211374	0.00167984	0.00212812	0.0013732	0.00270391	0.00239452	-0.00203993	-0.000871118	-0.00194	-0.000737603	0.0018495	-0.00035953	-0.00395284	0.000569241	-0.000228333	0.00171034
VTA1	-3.83293e-06	0.00164221	0.000955267	-0.000566999	-0.00936045	-0.0136236	-0.00245463	-0.000706446	0.00250988	0.00526672	0.000370316	-0.0045801	-0.00142138	0.00199555	0.000346812	0.00273666	-0.0011791	-0.00138468	-0.000641182	0.00244475	-0.000809942	0.000261627	0.000344953	-0.00139448	-0.00150191	-0.000661041	0.000256421	-0.000891816	-0.00145406	-0.000484521	0.00197987	-0.000771727	-0.000276742	-0.000211108	0.00200182	-0.00151336	0.000383137	-0.000502037	0.00242114	9.90768e-05	0.000752888	0.000435239	0.00197596	-0.00016961	0.00012359	-0.00100373	0.000739816	0.00132799	0.000927778
MLXIPL	0.00776543	-0.00792566	0.0123006	-0.00644659	-0.00118394	-0.00258901	0.00916869	-0.0104776	-0.0127238	0.0125269	-0.0103646	0.0102445	-4.7184e-05	0.0054451	0.00456323	-0.00393647	-7.08607e-05	0.00331565	-0.00505953	-0.00585881	0.00759668	-0.00086563	-0.00256051	-0.00210761	-0.00347957	0.00249677	-0.00807053	-0.000309993	0.0133905	-0.0022218	-0.00207325	0.00222058	-0.00198909	0.0144722	0.0060643	0.00248565	-0.00368321	0.00366023	0.00732615	-0.00942306	-0.00986397	-0.0028622	-0.0134776	-0.00239794	-0.00591647	-0.00997681	0.00525342	0.00511202	0.00147077
BAZ1B	-0.00284595	-0.00713339	-0.0012846	0.00339128	0.00154083	-0.00180672	-0.000783223	-0.00250172	-0.00055192	-0.00258003	-0.00146863	0.00148367	-0.000218018	-0.00149828	-0.0035931	-0.00191409	-5.09366e-05	-0.000863625	0.00133189	0.0027998	-1.92019e-05	0.00174198	-0.00164137	0.00336725	0.00334504	-0.00206771	-0.000115165	0.000791568	7.16201e-05	-0.00172149	-0.000822506	-0.00179227	-0.000326198	0.00224805	0.00119167	-0.00101216	0.00325482	-0.000586143	-0.000416033	-0.00129164	-0.00262256	0.00261829	-0.000285699	-0.00300565	-0.000481262	0.00121662	0.000515198	0.00277717	0.00229748
RANBP9	-0.00163446	-0.00298108	0.00041903	0.000129403	0.000340048	-0.00563414	-0.00270399	-0.00165342	0.00143399	-0.00167541	0.000966837	0.00463536	-0.00248472	-0.00377021	-0.00444156	-0.00265203	-0.000319501	0.00337506	0.000656507	0.000547569	-0.000361198	-0.000605011	0.00129537	-9.94836e-05	-0.000551136	9.53218e-05	-0.000530358	-0.00323214	-0.00224418	-0.000715077	0.00069779	-0.00198188	0.00209954	-0.000180684	0.00128145	-0.000557792	0.00140449	-0.00185521	0.000379945	-0.0018968	-0.000315897	0.00209358	0.00307864	-0.00380806	-0.001698	0.000204627	0.00356103	0.000259609	0.00145373
ETV7	-0.000618423	-0.00203447	0.0106516	-0.00777535	0.00477085	0.00248902	0.00191567	-0.00683858	-0.00963358	0.00696692	-0.00967807	0.000243953	-0.00155732	0.00828086	0.0108264	0.0139978	0.00249515	-0.00147927	0.0149214	-0.00170064	-0.0129641	0.000593343	-0.00312048	-0.0113408	0.00379847	-0.00366298	0.00363575	0.00719419	0.00538124	-0.00662922	0.00366867	0.00260925	-0.00526316	-0.00448928	0.00933448	0.000958333	0.00246005	0.0176488	-0.00579754	0.00724969	-0.00192971	0.0101341	0.00284354	-0.0110664	0.00874923	-0.00451439	0.00486562	-0.00689292	-0.00879991
SPRTN	-0.00208441	0.000510391	-0.000524166	0.000198746	-0.00279207	-0.000721306	-0.00392079	0.00109021	0.00471311	-0.000503667	-0.00478207	-0.00251679	-0.000668702	0.000773914	0.00146934	-0.00206086	-0.000149564	-0.00188725	-0.00216275	0.0034598	-0.00128711	0.000186245	0.00112902	4.65835e-05	0.00253405	6.3919e-06	-0.00385241	-0.000707002	-0.00215236	-0.00273932	0.00317918	0.00050653	-0.00202472	0.000232756	0.00256311	0.000621026	0.00070691	-0.00138602	-0.00132355	-0.00080209	0.00143553	0.00126444	0.00232126	0.00121549	-0.00106669	-0.000697839	3.88081e-06	-0.000868986	0.00305883
METTL13	-0.00328199	-0.00201082	-0.00197316	-0.00351595	0.000367598	-0.00134608	-0.00188041	-0.00191127	-0.00357306	0.000253236	-0.00341655	0.000379571	-6.07786e-05	0.00189397	0.000245602	-0.00015281	0.00365926	0.000982684	-0.00143395	0.00353578	0.00017661	0.000801894	0.00287723	0.00308057	0.00289424	-0.00161544	0.0018984	-0.000360732	0.00174502	-0.00141345	0.00364298	0.00103376	0.000730955	0.00335441	0.00092531	0.00108432	0.00229972	0.00161954	-0.00172231	0.000438328	0.00147154	0.00188502	0.00138112	-0.00124622	-0.00201499	-0.00106048	-0.000288084	-0.00194246	0.00198985
DYRK4	-0.000460313	0.00723613	-1.9513e-05	-0.00281147	-0.00482169	-0.0101908	0.00379243	-0.00141494	0.00100207	0.00366566	0.0036425	4.99385e-05	-0.00123822	-0.000111942	-0.00176867	-0.000754543	-0.00438887	-0.00518269	0.000424647	-0.00232786	0.00211728	-0.00339212	-1.19419e-05	-0.00184511	-0.00171796	-0.0027615	-0.00188697	0.000754619	0.000318784	-0.00236067	0.00050844	-0.00213466	-0.0010449	0.000273592	-0.00120682	0.00150862	-0.00256038	-0.00228122	0.00095919	0.0021618	-0.00240446	0.0018341	-0.00129675	-0.000315182	-0.00121139	-0.00248044	-0.00114285	0.00206252	-0.00691672
ZNF207	0.00115251	0.00265657	-0.000290519	0.000287319	0.00144612	-0.00750789	0.00131397	-1.21316e-05	-0.000438461	0.00103684	-0.00116112	-0.00127896	0.00116427	8.09533e-05	0.000553477	-0.00166223	-0.00114309	0.00180528	0.000730793	0.00160372	-0.00325125	0.00098299	0.0006114	-0.000216581	3.742e-05	-0.000948139	0.000123074	-0.00158084	0.00049706	-0.00132814	0.00138292	-0.00314735	0.00100368	-0.000113488	0.00191453	0.000295712	0.000904815	-0.000956743	0.00273715	0.000894342	0.00080672	0.00224533	0.00172684	0.000772403	0.000974173	-0.00131676	0.000174644	-0.00125107	-8.80924e-05
UQCRC1	-0.00152223	-0.000644657	-0.001525	-0.0102093	-0.00380117	-0.00461061	0.0004752	-0.00186971	-0.00264378	0.00656893	0.000475329	-0.00598531	0.000428701	0.00163956	0.000284316	0.00391782	0.00312198	0.0010093	0.000512552	0.00119776	-0.000734062	0.000623613	0.000962376	0.000850541	-0.000463031	-0.00398781	-0.00308	0.000326676	-0.0012256	-0.000312836	-0.00252598	-0.000641187	0.000892756	0.000776982	0.0006671	0.000131686	-8.28612e-05	-0.00130629	0.00101432	0.00179951	0.00074809	-0.000811321	6.64301e-05	-0.000918753	0.00088645	-0.00210189	0.00076334	6.36734e-05	0.00112858
STARD3NL	-0.00181378	0.00472645	-0.00249149	-0.000854544	-0.00146319	0.000686121	-0.00243489	0.000682181	0.00213611	0.003363	-0.00272843	-0.000718572	-0.001982	-0.00248022	0.000912452	-0.000890133	0.000619363	-0.000373603	0.000732795	0.00224953	-0.00404785	-0.00275153	0.00112418	-0.00260669	0.00051751	0.000930791	-0.00185776	-0.00154709	0.00225592	-0.0032983	-0.00122053	0.00179213	0.00209098	-0.00204628	-0.000443789	0.000269251	0.00163143	0.00140098	0.000874951	-0.000667077	0.00236375	-0.00245378	0.00157818	0.00217385	-6.83235e-05	0.00335446	5.26421e-05	0.00149118	-0.00177868
CD9	-0.00952395	0.00539408	0.00450887	-0.0119765	0.00633628	0.000919022	-0.00483321	-0.00724933	-0.000784383	0.014578	0.00336728	0.00400768	-0.00720045	-0.00747048	0.00730834	0.00393384	-0.00914709	0.00193757	0.00409903	-0.00257938	1.75671e-05	-0.0010379	-0.00185928	0.0051648	-0.00464713	0.011019	-0.00695964	-0.00102893	0.00458761	0.00449948	-0.00319776	-0.00560967	-0.00919307	-0.0105166	0.00537035	-0.00431966	-0.000595172	-0.00179254	-0.00240201	0.00411707	0.00647454	-0.00519782	-0.000617758	0.00174632	-0.00312809	0.00535387	-0.000467529	0.000211765	-0.00500555
HHATL	0.00110565	-0.00142411	0.00699037	0.00430863	-0.00133297	-0.00104695	-0.00258093	-0.00118831	0.00020498	-0.00299993	-0.000893776	0.010574	-0.00366491	0.00435921	0.00235422	-0.000400975	0.00306187	0.000482201	-0.00279595	-0.00165746	-0.00233216	0.00175641	-9.57586e-05	0.000319838	0.00179904	-0.0024133	0.00319382	0.00178138	-0.00239479	-0.00329615	-0.00154371	-0.000321005	-0.000902946	0.00203978	0.00754714	-0.000411382	-0.00734716	0.00170202	-0.000743295	0.000910133	0.00237333	0.00341058	-0.00641739	-0.000213412	-0.000114758	0.00567895	-0.00151195	-0.00237745	0.0047043
NCAPD2	-0.000799049	-0.00424375	-0.00565502	-0.0023718	0.00346403	-0.00697787	0.00323378	-0.00179169	-0.000681916	0.00512312	-0.00190322	-0.00461377	0.00131633	0.00233102	-0.00546493	-0.00108501	-0.00235108	-0.00112921	-0.0013401	0.00222268	-0.00184581	-0.000249657	-0.00031407	0.000959072	0.00118435	-0.00397539	0.000707159	-0.000782561	0.00211987	-0.00107587	-0.00223277	-0.0013287	-0.000467611	0.00509924	0.00140583	-0.00163045	0.00361122	-0.00108501	-0.00347267	0.00314671	-0.000591171	0.00607162	-0.00209714	-0.00303597	0.00129407	-0.0027492	-0.000311551	0.000101363	0.00690366
IFFO1	-0.00711728	0.00373315	-0.0127287	0.00465746	-0.00276551	0.00204595	0.00744179	-0.00582843	-0.0018649	-0.00759239	0.0026227	0.000311993	0.00460975	0.0046698	0.00354233	0.00111171	0.0103327	-0.000735132	-0.00148728	-0.00198104	0.00227212	-0.0013804	0.00765896	-0.00231175	-0.00331554	0.000499245	-6.05913e-05	0.00136085	0.0025473	-0.000296459	-0.00255461	-0.00216464	0.0059232	-0.00335345	-0.000223342	-0.00111678	-0.0002231	-0.00191544	0.00526187	-0.00360329	0.00595277	-0.00142717	0.0058955	0.000576641	-0.00449453	0.000749873	-0.00345046	-0.00118751	-0.000214243
GIPR	0.00414655	-0.00427015	0.0161807	-0.00445075	-0.0108453	0.0169812	0.0111775	-0.00433288	-0.00168692	0.00293664	0.00287812	-0.00456366	0.00376003	-0.00194209	-0.00110854	0.00230955	0.00251274	-0.00687617	0.00432585	0.0060611	-0.00814482	0.000326606	0.0116231	-0.000926805	0.000202665	-0.00952332	-0.00889796	0.0085614	-0.0033569	-0.000267022	0.00665954	0.00235093	-0.00463222	-0.00601989	-0.0011248	0.00160275	0.00161517	-0.00431838	-0.00976896	0.00146108	-0.000507719	-0.00139481	-0.00142057	0.000277142	-0.0205797	-0.0121709	-0.00836696	-0.00907867	0.00928257
PHF7	-0.000126194	-0.000905502	0.000423252	-0.00456445	-0.00437276	-0.00685356	-0.00187864	-0.00287028	0.00126434	-0.00346918	6.2849e-05	-0.00178818	0.000474041	0.00412718	-0.00367038	0.00267793	0.00532257	0.00227701	0.00206815	-0.00145009	-0.00370455	-2.48553e-05	0.00187368	-0.000783797	-0.00219051	-0.00124641	-0.000576881	-0.000102181	0.00199886	-0.00095413	-0.00203464	0.0008753	-0.000570573	-0.00216578	-0.000401258	-0.00234225	0.00286275	-0.000741718	0.00215211	-0.00644716	-0.00190131	-0.00173803	-0.00336702	-0.00126252	-0.000391719	0.00195691	0.00396187	-0.0023735	0.000617126
SEMA3G	-0.0180782	0.00263383	0.00048429	0.00548117	-0.00259303	-0.00180546	0.00362613	-0.0109494	-0.00591711	0.00227619	0.00454257	0.0164037	-0.0122968	-0.0122125	-0.0025306	-0.00750763	-0.00111547	-0.00119287	0.0214072	0.0120766	-0.0146382	0.00488834	0.00904964	-0.00532532	0.0102042	-0.00543455	-0.00564607	-0.00601651	-0.00661535	0.00892778	-0.00344276	0.0193219	0.00389844	0.0031097	-0.00766656	0.00691439	-0.0171799	0.0134952	0.0158135	0.00529267	-0.00966252	-0.00582322	0.00456112	-0.0148194	-0.0103384	0.00397152	0.019568	0.00575647	-0.0059382
NISCH	-0.00249336	-0.00422462	-0.00443401	-0.00503083	0.00136504	0.00207369	0.00180977	-0.00338974	-0.00216848	-0.00528901	0.00109578	0.00241166	0.00188983	-0.00305946	0.00505638	0.000112463	0.00274986	-0.000877289	0.00220053	0.00231644	0.00279156	0.00211268	0.00255843	-0.00236954	-0.000156876	-0.00410722	-0.00142365	-0.000945495	-0.00204195	0.000762062	0.00130036	0.00198998	0.00374084	-0.000617503	0.00194081	-0.0021764	7.34351e-05	0.000260164	0.00103022	-0.00476279	-0.00301648	-0.00254895	0.000676743	-5.89368e-05	-0.00157188	0.00259363	-0.0025855	0.00128703	-0.000889099
STAB1	-0.0352638	0.00775472	-0.00948502	0.00992549	0.0058079	0.00507573	-0.0152912	-0.00425207	-0.017151	-0.00531445	-0.00148609	-6.7313e-05	0.00723165	0.00542155	0.00448356	-0.00589128	0.000370452	-0.00552733	0.0115008	0.00284359	-0.00729779	-0.00907816	0.010113	-0.00559616	0.0128675	-0.0131058	-0.00329835	-0.00489375	0.00106261	0.00546227	-0.00236652	-0.000369177	-0.00220245	-0.00705286	0.00161208	-0.0106038	-0.000923911	0.00890467	0.0128077	-0.00375425	0.00156983	0.00490189	0.00277519	-0.00281515	0.000700125	0.00357891	0.00147124	-0.00769122	0.00258886
FUZ	-0.0073443	-0.0172401	0.000688575	-0.00303035	1.99824e-05	0.00286286	-0.00243407	0.00631306	-0.00200393	-0.00485101	-0.00431862	-0.00869455	0.0142251	0.0107275	0.00159519	0.0034251	0.00186599	-0.0103899	-0.00452265	-0.00173374	-0.0018811	0.0129469	0.00174398	0.00455304	0.00905208	-0.00164776	-0.00289563	0.000843571	0.00307797	-0.00752936	-0.00242431	0.000309489	-0.00431357	-0.000932538	0.00347568	-9.71975e-05	0.00153137	-0.000540889	-0.00185235	0.000741544	0.00457511	-0.00283055	-0.0021439	0.00279434	0.00109774	-0.00180788	-0.00303591	-0.00319129	-0.000797381
SLC6A13	0.00547987	-0.00173248	0.000847169	0.0012825	0.00135461	-0.00404248	-0.00393125	-0.00332821	-0.00640182	-0.00351827	0.00818634	0.0108912	-0.00362704	-0.00165387	-0.00237735	0.000990999	0.00368371	-0.00209443	0.00016094	-0.00675278	-0.013606	0.00901969	0.00323022	0.00739155	0.000776787	-0.00581297	-0.00860706	0.00653133	0.00950289	-0.00298554	-0.00109818	0.00577446	0.00261635	-0.00339967	-0.00376982	0.00394463	-0.00174445	-0.00448043	-0.00134886	-0.00748343	0.0016901	-0.0102889	-0.00100237	0.00161298	-0.00053451	-0.0026384	0.0101066	0.000970989	-0.00493919
IDS	-0.00409601	-0.00310816	0.00153497	-0.00196737	-0.00690616	0.000394767	-0.00515865	-0.00176856	0.00443353	-0.00231741	-0.00220446	0.00054869	-0.0016098	0.00405913	0.0162184	0.0030775	0.00827575	-0.000699918	-0.00214704	0.000826958	0.00442497	0.00309443	-0.00621819	-0.00110252	0.00610538	-0.00275643	-0.00238433	-0.0064828	-0.000855294	0.0101908	-0.000897128	0.00505889	0.00027544	-0.00843179	-0.00725741	-0.00315095	0.000367241	-0.00103748	-0.000980483	-0.00170809	-0.00243154	-0.00200128	0.00168823	-0.00420884	-0.00414342	0.00292278	0.00368315	-0.00494591	0.00505124
PRSS3	-0.0223079	0.00499485	0.0108028	-0.00215693	0.0138853	-0.00736534	0.0177052	-0.00934897	-0.0130763	0.0140883	0.0102281	0.0104373	-0.00926845	0.00698065	-0.00636748	0.0145127	-0.0179858	0.00576486	0.00147829	0.00555946	-0.00166653	0.0010151	-0.00201401	0.0131119	-0.00438527	0.00315534	0.00434288	0.00926776	0.00430359	0.00572715	0.00324081	-0.00531546	-0.00275262	-0.00217499	0.00954822	-0.00220981	-0.0101515	0.00531319	0.00173949	-0.00442582	0.0105214	-0.00101912	0.00610069	0.00192597	-0.00263031	0.000864591	-0.0085502	0.00838821	-0.00146116
ZNF200	-0.00070538	0.00244317	-0.000692779	-0.00130402	-0.00579293	-0.00897519	-0.00170149	-0.00331051	-4.075e-05	-0.00234097	0.000223031	-0.00154822	-0.000221641	-0.000524286	0.000200226	-0.000642083	0.00204484	-0.000889015	9.9446e-05	-0.00164352	-0.000386719	0.00125278	-0.000859291	-2.38199e-05	-0.000632669	0.000889323	0.000494815	-0.000996185	-0.000532278	-0.00419588	0.00326079	0.00085938	0.00184217	-0.00149314	0.00114313	0.00118774	0.00145153	0.00248403	7.72099e-05	-0.00282937	0.000758622	-0.00113896	0.000841927	-0.00185397	0.0017437	-0.00206614	0.000465977	0.000102298	-0.000410427
CD4	0.00506404	-0.0104187	0.0122362	0.00123888	-0.00840426	0.00943049	-0.00490658	0.00795303	-0.0053809	-0.00885226	-0.0139678	0.00335644	-0.00196969	-0.00107781	-0.00141075	0.00552126	0.00146918	-0.00731048	0.00182249	-0.000679574	-0.0131402	0.00515968	0.0127116	0.000181669	0.00659163	-0.00193609	-0.00211975	0.0102787	0.0142238	-0.0088106	0.0177547	-0.00027334	-0.00826389	0.00506874	0.000354535	-0.0106176	-0.00206456	8.80118e-06	0.00339187	0.00658464	-0.00751513	-0.00683889	-0.00492812	-0.00134185	-0.0134122	0.00506334	-0.0137471	0.00151068	-0.00778789
LRRC23	0.00230009	-0.00168358	0.00893684	-0.0085954	-0.00745707	-0.00708095	-0.00397286	-0.000139724	0.00416179	0.00304625	-0.00980993	0.00369161	0.000386407	-0.00140483	-0.0014165	-0.00431903	0.00175233	-0.00217284	-0.00440172	-0.00657894	-0.000718168	0.00128125	0.00125873	0.00190029	-0.00373509	-0.000210403	0.00125101	0.00324154	0.0019795	-0.00650522	-0.00197482	0.00188746	-0.00449773	0.00147501	0.0011493	-0.00436926	0.00172748	-0.00219886	-0.00126771	-0.00142723	0.00070259	-0.00261114	-0.00529427	-0.00249962	-0.000330234	-0.00419754	0.0013872	-0.000530415	-0.00628358
BTK	-0.00303771	-0.000415648	-0.00359423	0.00373229	0.013914	-0.0135546	0.00164962	0.00199814	0.00251441	4.60175e-05	0.00163239	0.0042908	0.00154212	0.00779688	-0.0048739	0.00148479	0.0026586	-0.0152618	-0.0108201	0.0181072	0.00273379	0.0115312	-0.00556637	0.0154368	0.00833006	-0.01237	0.0078125	0.00116526	0.0094959	-0.000706433	0.000373799	-0.022558	0.0061804	-0.00339062	0.0149314	-0.0131025	0.00898744	0.0124718	-0.00524243	-0.016963	0.0022722	-0.00142837	-0.0140165	-0.014448	-0.0217687	0.00656476	0.00575339	-0.0010562	-0.010491
HFE	-0.00479459	0.00129741	0.00510358	-0.0099785	-0.00816253	-0.000450482	0.00667959	-0.0085105	-0.000343929	-0.00388881	-0.00239271	0.00427412	-0.00304932	0.000226703	-0.000436172	-0.0128863	-0.00242963	-0.00341273	0.00242283	0.00872413	0.00185702	0.00367899	0.000411592	0.0103469	-0.00419366	0.00530892	-0.00286618	0.0072296	0.000170534	-0.00774902	0.00346391	-0.00351764	-0.00124871	0.00283352	0.00457011	-0.00608205	-0.00393389	-0.000654185	0.000614631	0.00408559	0.00351915	0.00875525	0.000709326	8.98516e-05	0.0038503	-0.00241359	0.000755295	-0.00635128	-0.000573076
SCMH1	0.000113495	-0.000527627	-0.00255927	-0.0011501	-0.000660626	-0.00320175	-0.000880513	-0.00422487	-0.00163017	-0.000975832	-0.00258404	0.000298043	-0.00132432	0.000532304	0.00184086	-0.000436021	-0.00208495	-0.000788366	0.00012247	0.000120123	-0.00148324	0.00366077	0.00344764	-0.00350038	-0.0014291	-0.00208654	-0.00242668	-5.25437e-05	-0.000907116	-0.00427545	0.00285206	0.00074612	0.00297317	0.00111678	0.00290769	-0.00341006	0.00385378	-0.00355906	-0.00365673	-0.00170143	-0.00177289	0.000932852	0.00183205	0.0013914	0.00168958	0.00157869	0.000500388	-0.00150104	0.00214922
FYN	-0.00491455	0.00141975	-0.0097237	0.00475381	-0.00930422	-0.0108626	-0.00168484	-0.0098588	-0.00446911	-4.36557e-05	0.00306335	-0.00196238	-5.51132e-05	-0.00299227	-0.00291511	0.00190443	0.00459664	-0.000221193	-0.00143397	-0.00193032	0.0025736	0.00115641	-0.00124907	-0.000341674	0.0017945	0.000220325	-0.000963992	-0.00421402	0.00195029	-0.00453166	-0.00223358	0.00119136	0.00517822	0.00423521	-0.00143998	0.00063617	0.00242978	0.0021724	0.00456638	-0.00371204	-0.0019293	-0.000367575	-0.0013478	0.00383125	-2.27105e-05	0.00144252	-0.00420921	0.000268471	-0.00222839
HIVEP2	9.61606e-05	-0.00554007	0.00319525	0.0016827	-0.00435968	0.00187301	-0.00231958	-0.008651	-0.00111351	-0.00586212	-0.00263764	0.00205178	-0.00846798	-0.00213107	0.000228636	-0.00301311	0.00462132	0.00154145	0.00219123	0.00269485	-0.00160448	0.00348544	-0.000178583	-0.00507264	0.00633544	0.00298594	-0.00126163	-0.00141098	-0.00384265	-0.00056481	0.00483302	0.00281534	0.0035304	0.00226639	-0.00438233	0.00475229	-0.00291422	0.00699709	-0.0026811	0.00292675	-0.00676934	-0.000527212	0.0012567	-0.00979204	-0.00400749	-8.7559e-05	-0.00101128	-0.00205526	1.01234e-05
FMO1	0.00561664	0.00647735	-0.000564266	3.71741e-05	-0.00454316	-0.00267403	0.014594	0.00229674	0.00401689	0.00649864	-0.00262689	0.00220234	0.0024428	-0.00103653	-0.00656024	0.00108895	0.00248274	-0.00824764	-0.000808312	-0.00555051	-0.0138818	0.01052	-0.00404362	-0.00238001	0.00514701	0.00174686	0.00807385	0.00186619	0.00891023	0.00418521	0.00166626	-0.0045751	-0.000988398	-0.00409921	0.000317234	-0.00517028	0.0092572	0.0100913	-0.000284189	0.00924905	0.00662466	0.0107158	-0.00181701	-0.00526562	0.00443819	-0.00213558	-0.00858294	-0.00335855	0.0081542
ELOA	-0.00401531	-0.00200104	0.00121342	-0.000604415	-0.00706026	-0.0115799	-0.000976064	-0.00616181	0.00192589	0.000719632	0.000187231	-0.00442825	0.00180322	-0.000179804	-0.00382278	-0.00195872	0.00416408	-0.00140964	-0.00277187	-0.00123477	-0.00101116	0.00203898	-0.000796411	0.00248633	0.000515322	-0.00222251	-0.000213396	-0.00150841	-0.00118883	-0.000509963	0.00127063	-0.00315461	0.0010404	0.00139207	-0.000716521	0.000238743	0.000616351	0.00134554	-0.00178703	-0.00135914	-0.0016552	0.00229974	0.00201609	0.000682718	0.00213971	-0.00134205	0.000721557	-0.00159546	-2.70044e-05
LYPLA2	-0.00604565	-0.00630063	-0.00406666	-0.00950934	0.00299469	0.000143497	-0.000378336	0.00160663	-0.00353307	-0.000630066	-0.00406264	-0.00599378	0.0048991	0.00150736	0.00337828	0.0005902	0.00264915	-0.00118138	-0.0015754	0.000921237	0.000732869	-0.000625547	0.0024552	-0.00179663	0.00503871	-0.000529283	-0.00402895	-0.003066	0.000843183	-0.00344881	0.000645176	0.000275633	0.00384611	-0.00145612	0.00118476	0.00171321	-0.00124344	0.000758293	-0.00182391	7.15259e-05	-0.000922377	-0.00156197	-0.00196721	0.00188049	0.00322786	-0.00196383	0.000220646	-0.00127689	-0.0033039
CLCN6	-0.000568267	-0.00281443	-0.00290804	0.00139152	0.000364629	0.00328828	0.00384821	-0.0033965	-0.00228784	-0.00276252	-0.00164497	0.00303711	0.00217222	-0.000625263	0.0039063	-0.00417496	0.00366931	0.00109582	-0.000434014	0.000325054	-0.00117984	0.00133905	0.00202662	-0.00417328	0.00199164	0.00243857	-0.00338881	-0.000782657	0.00175036	8.70373e-05	0.00382333	0.0018552	0.00192426	-0.00126456	0.00184276	-2.16919e-05	0.00338542	-0.00153645	-0.0027684	0.000264084	0.000460891	-0.00588195	-0.0012061	-0.00124592	0.0020154	-0.000105276	-0.00372469	-0.00239544	-0.000999031
MRC2	-0.00544323	-0.00521524	-0.0045007	-0.00481749	-0.00271023	0.00660216	0.0191212	-0.00110196	0.0109863	-0.0133188	0.0006314	-0.00182256	0.00461364	-0.0104161	0.00748727	0.0224629	0.00222408	0.00333444	0.009063	0.000462306	-0.00720361	-0.00103762	0.00745751	-0.00178661	0.00510712	-0.0102997	0.000131738	0.00362552	0.0098397	0.0115401	0.00228305	0.00656932	0.00607367	-0.0038389	-0.00305696	0.00085235	-0.00419685	-0.0025574	0.0103832	-0.00442385	-0.00385114	-0.0116688	0.00469582	0.00238118	-0.00227916	0.0105928	0.00525067	-0.00026001	-0.00459624
NME1.NME2	-2.76932e-19	-2.8021e-18	2.2862e-18	1.91648e-18	-2.13732e-18	9.7829e-19	8.19582e-19	3.08692e-18	-5.60261e-18	-2.01863e-18	-2.35679e-19	-2.24806e-18	-3.23327e-19	-1.41524e-18	1.0837e-18	4.7032e-18	-3.16852e-18	-1.63877e-18	-1.07678e-17	-5.67006e-18	-2.4808e-18	6.41651e-18	1.08606e-17	7.47998e-21	-6.74682e-18	3.7231e-18	-5.10225e-18	5.97653e-18	-2.37653e-19	1.06259e-17	1.03643e-17	7.3282e-18	3.8879e-18	-1.29815e-18	-3.83588e-19	8.43501e-18	-1.80892e-18	-1.42098e-17	-1.29197e-17	-1.00883e-17	-3.51875e-18	3.68591e-18	4.73481e-18	3.10328e-18	1.47372e-18	-2.33919e-18	-6.41088e-18	1.85412e-17	-7.60851e-19
SLC6A7	0.00418707	-0.00415888	-0.000196133	0.00475451	0.000299194	-0.00135945	0.00468076	-0.0135574	-0.0119844	0.00806392	-0.00156313	0.00977437	-0.00137861	0.0138878	0.00438357	-0.00115213	0.00699294	0.00237452	-0.00241639	0.00143543	0.0017342	0.00250406	-0.00396061	0.00320274	-0.00491874	0.000108092	-0.00429593	0.00200212	0.00312461	0.00381781	-0.0062222	0.000967455	-0.00450617	-0.00115179	0.00624775	0.00347047	-0.0116076	-0.0129653	-0.00604506	0.00687731	-0.00404562	0.00174565	0.00481971	-0.0042521	-0.00629003	-0.00335519	0.00754107	0.00731287	-4.90925e-05
TSPAN9	-0.00896463	-0.00309442	-0.00638995	-0.00561566	-0.00018933	0.00541695	0.00518725	-0.000588609	-0.00241962	-0.0081642	-0.00171398	-0.000863188	0.0060824	0.00181146	0.00179864	-0.00493944	-0.00303737	0.00134122	0.00405812	-0.000866109	-0.00172957	0.000228921	-0.000877873	0.0040144	0.000507506	0.00264317	9.5762e-05	-0.00165591	-0.00186358	0.00203767	-0.00249556	-0.00362262	0.00655494	-0.000340399	-0.00233922	-0.000473724	-0.000869179	0.00167661	-0.00100051	-0.00323998	-0.00270519	2.31969e-05	5.25819e-07	-0.00172064	0.000944369	0.00204652	-0.000665195	-0.00462163	-0.00134845
BTBD7	-0.000769722	4.84507e-05	-0.000358328	0.00249908	-0.000259697	-0.00321936	-0.00201827	0.00127901	0.00298018	5.85483e-05	-0.00347972	-0.000942947	0.00170889	-0.00125437	0.00143054	-0.00116996	-0.00127671	0.000542513	0.00305516	0.00453598	-0.00121791	0.00498688	0.000636954	0.00262889	-0.00128224	0.000189764	-0.000675903	-0.00263378	-0.00265116	0.00290025	0.00121388	-0.00134125	0.00226676	-7.06341e-05	-0.000282347	-0.000747031	-0.00096482	0.00128464	-0.00238382	0.000385843	-0.00314738	0.000980849	0.000998633	-0.00280277	-0.00074172	0.000326174	0.00146933	-0.00205509	0.0030147
APBA3	-0.00315381	-0.00175413	-0.00587235	-0.0120152	0.00101164	0.00489418	0.0029035	-0.00320405	0.000284752	0.000289898	-0.00310268	-0.00558867	0.00429656	-0.00696512	0.00453695	-0.00025296	0.000420785	0.000938934	-0.00293123	0.00205658	0.000318115	-0.00185399	0.00210565	-0.00302276	0.000229539	-0.000881725	-0.00208908	-0.00279406	-0.00244754	-3.1806e-05	-0.000264572	0.00438347	0.000401196	0.00166368	0.00683681	0.00122898	-0.00664738	0.000961111	0.00215749	0.00105466	0.000294018	0.000392912	0.00182051	0.00288133	0.000763665	0.00100518	-0.00238197	0.00187008	-0.00231018
MKS1	0.00137227	-0.00262597	0.00135749	-0.00158004	-4.74266e-05	-0.00164765	0.000912987	0.00561306	0.00135197	0.00315421	-0.00114969	-0.00126464	0.00398403	0.00320671	0.00495541	0.00218331	0.00343295	0.000356177	0.00178683	-0.00197639	-0.00109996	0.00100097	0.00474987	-0.00159198	-0.000897782	-0.00175494	0.00018569	-0.00176584	0.00288479	-0.00643039	-0.000382964	-0.00183549	-0.00104573	0.00114634	0.000872906	-0.000809285	0.000377107	0.000205951	0.00255176	-0.000937256	0.000246309	0.000797722	0.000195305	0.0041698	0.00207172	-0.00210039	-0.000906594	-0.000914809	-0.00176194
ABHD5	-0.00255812	0.00103268	0.00416456	-0.00277542	0.00261814	-0.00402617	-0.00380088	0.00202738	0.000433188	0.00387811	0.00114354	0.00226214	-0.00153049	0.000884035	0.000260669	0.00184014	-0.00387797	0.0037886	0.00488294	0.00218432	-0.00371445	-0.000853214	0.00215142	0.00382564	-0.00408668	0.00188192	0.000296316	-0.00108875	-0.00325977	0.00290494	0.00341421	0.000557424	0.00193795	-0.00133448	0.00302908	-0.00267148	0.000960926	-0.00351278	0.00183814	-0.00329273	0.00446836	0.00267644	-0.00141638	-0.00380387	-0.00207084	0.0020795	0.00101699	0.00203842	-0.00019618
ANOS1	0.00800804	-0.00317144	0.00455923	-0.00343029	-0.000125339	-0.0135311	0.000341718	-0.00376168	0.0103761	0.00186805	-0.00367265	0.00467059	-0.0103163	-0.00267388	0.00577975	0.0120355	0.00764174	0.00652901	-0.00909793	0.0126256	-0.00227652	-0.00261385	0.00453513	0.0120087	0.0151179	-0.0123728	0.0124749	0.0020725	-0.0029018	0.00712957	-0.00561284	-0.0112235	-0.000524855	-0.00264359	-0.00814171	0.00875623	-0.00579817	0.00812401	0.0151344	-0.00333347	-0.00400913	-0.0152105	0.0162577	0.00605594	0.00670357	0.00497614	0.0177228	-0.0261018	0.00287739
AKAP8L	-0.00576171	-0.0148244	-0.000712342	0.00219039	0.00136433	0.00119205	0.00263035	-0.00326919	-0.00197082	-0.000345663	0.0061441	-0.008577	0.00448943	0.00384453	0.00503011	0.0044282	0.00686899	-0.00727324	0.000482361	-0.00233871	0.00317283	-4.54983e-05	0.00015246	-0.00316609	-0.000135743	-0.00104494	0.00178928	-0.00205775	0.00354106	-0.00408144	-0.00111296	0.000383339	-0.00112603	0.00260077	0.00176468	0.00603596	0.00332454	-0.00259851	0.0012985	-0.00138046	0.00228457	0.000156953	-0.00082405	0.00151547	-0.000349096	-0.00195125	0.00164518	0.00109625	-0.00280469
MBTD1	0.00292509	-0.00228831	-0.00383184	0.000234324	-0.00149513	-0.00647566	0.000410935	-0.00143239	-0.00142795	-0.00683907	-0.00467096	0.00232511	0.000218645	0.000678171	-0.0029638	-0.00868991	-0.00255977	-0.00145001	0.00316559	0.000214623	-0.000519943	0.00142601	0.00105479	-0.00179426	0.00353574	0.00136792	0.000389132	-0.000608121	-0.00185344	0.00210516	0.0029785	0.00213678	0.000195861	0.000959181	-0.000603215	-0.00151556	0.000334735	0.00189735	0.00174343	-0.00218741	-0.00233799	0.00329123	0.00223932	-0.00108756	-0.00124464	-4.35245e-05	-0.00333564	0.00152968	0.00134466
UTP18	-0.00137328	0.00151777	-0.00332578	-0.0032658	-0.00129782	-0.00522014	-0.0013409	-0.000770217	-0.00143974	0.00193605	-0.00225447	-0.000505489	-0.00359201	-0.000241907	-0.00172174	0.00366022	0.00268659	-0.000163744	-0.000984936	-0.00104836	0.000844424	8.98555e-06	0.00203179	-0.00056794	0.00296249	-0.00109156	-0.00122241	-0.00242506	0.000325638	-0.00253405	0.00198768	-0.00156924	-0.0013864	0.00204131	0.0012817	-0.000930286	0.00298258	-0.000398466	0.00135306	0.00139261	0.00213878	0.00378176	-0.000902978	-0.000138162	0.00161354	0.00149538	-0.00103912	0.000828048	0.00215566
RNF216	-0.00197555	-0.000990222	-0.00249307	-0.000499801	0.000273221	0.00137383	-0.000983172	-0.00136617	0.00154982	0.000199589	-0.00193827	0.000845589	0.00130088	0.000112691	0.000881945	0.00149988	0.00388557	-0.00399462	-9.73669e-05	0.002569	-0.00142059	0.00168983	0.00326649	-0.000917666	-1.27602e-05	-0.00161154	-0.00309997	-0.00229383	-0.00050214	-0.00419894	0.000595231	-0.0024742	-0.00040385	0.00318666	0.000808595	-0.00183376	0.002324	0.000227705	-0.00210038	-0.0030734	-0.00195089	0.00142297	-0.000636088	-0.000564607	-0.000712522	-1.28545e-05	0.00149652	0.00131415	6.34535e-05
TTC19	0.000485951	0.00159385	0.00105439	-0.000924866	-0.00346985	-0.00377596	-0.00200493	2.44394e-05	0.000697958	0.00330333	0.00140572	-0.00181693	0.000348578	0.0019143	0.00326067	0.00279798	-8.3374e-05	0.000785548	0.00223676	-0.000250948	0.00273644	0.00117596	0.000938736	-0.00285539	-0.00144069	-0.000434923	-0.000949732	-0.00451326	-0.000959787	-0.00219194	-0.00044731	-0.000723625	0.000435189	0.00280476	-0.000696938	0.000148943	0.00100587	-0.000435607	0.00271119	-0.000435434	0.000773392	0.000892179	0.000638874	0.000710553	-0.00160253	-0.000262133	0.00101725	0.000601841	0.000996552
PTBP1	-0.00304851	-0.00389527	-0.00632281	-0.00722218	0.0042343	0.000625221	0.000786194	-0.00353289	0.00107348	-0.00130105	-0.00686354	-0.00123976	0.00261826	-0.0009707	-0.000495434	-0.00194822	-0.000208771	0.00285149	-0.00120816	0.000126289	-0.00362016	0.000635192	0.00150701	6.32395e-05	0.00226403	-0.0019171	0.000776247	-0.00282939	-0.000446296	0.000794404	-0.00137239	-0.000627871	0.000453485	0.00277015	0.00233049	-0.000177545	0.000988409	-0.00184863	-0.00106244	0.000251544	0.00019556	0.00402122	0.00147502	-0.000958819	-0.000978684	0.00077189	0.000301831	0.00017517	0.00354474
DPF1	-0.003218	-0.00350995	-0.00411365	0.00125088	-0.00263951	-0.000521268	0.0116759	-0.00819211	-0.000147934	-0.00273489	-0.00618403	0.00328714	0.00628752	0.00302206	-0.00325732	0.000280094	-0.00132755	-0.00205465	-0.002029	0.000678113	0.00934492	-0.00338523	-0.00126709	0.00850231	0.0107182	-0.0120749	0.00230429	-0.00759934	0.00554372	-0.00404416	0.00212083	0.0020912	0.00307336	-0.00347472	0.00635768	0.00600035	2.14641e-05	-0.00241264	0.0133172	0.000632873	0.00140944	-0.00453268	0.00838484	0.00290257	0.00669667	-0.0010033	-0.00178435	0.00509563	-0.00394959
SYT7	0.0149807	-0.0159077	-0.00178344	-0.00329604	0.00507888	0.00372304	0.00221931	-0.00594471	-0.00801947	-0.0100373	-0.00500352	0.00846222	-0.00445713	0.00185323	0.00999962	0.00144206	-0.0077051	-0.00178641	0.00212561	-0.000963356	0.00380514	0.00852817	-0.0053322	-0.00256894	0.00662183	0.000180847	-0.00133496	0.00120536	-0.0026692	0.00095015	0.00263916	0.00786405	-0.000207625	0.0120001	9.20242e-07	0.0106873	0.00377702	0.00615508	0.00670443	0.00772177	-0.00904105	0.0103902	0.00340044	0.0142294	0.00824005	0.00376743	-0.0143552	0.0184903	0.00470347
LARS2	-0.00188526	-0.00425484	-0.00139408	-0.00186582	0.00224665	-8.28421e-05	-0.000938274	-0.000797312	-0.00302141	0.000708467	-0.000837335	-0.00320712	-0.000687389	0.00220431	-0.00274768	0.000113226	0.00245199	-0.00122891	0.00158034	0.00328872	-0.00147208	0.00123607	0.00157802	0.00192124	0.00219202	-0.00544797	0.00116932	-0.00176954	-0.00125354	-0.00088364	0.00309495	-0.00124289	0.00339367	0.000778537	0.00230969	-0.000197298	0.00203699	0.00109986	-0.000565204	0.00129002	-0.000930723	-0.000636118	0.00171397	-0.00142263	0.00228477	-0.00331672	0.000618871	-0.000410879	0.00237207
PIK3C2A	-0.0011284	-0.00116608	0.000111148	0.00641941	-0.00107831	-0.00341059	-0.00335409	0.000309031	4.20595e-05	0.00163404	-0.00162215	0.000655195	0.00296234	0.00096463	0.00457814	-0.000671456	-0.00270646	-0.000162246	0.00223205	-0.00035119	-0.00179406	0.00154953	-0.00351177	-0.000745822	-0.00135435	0.00335441	-0.00362281	0.00313722	-0.00365016	0.00723732	0.00581091	0.00135535	-0.000293699	-0.000862953	0.00536029	-0.00643908	-0.000966959	-0.00222971	0.00058027	-0.00219187	0.000260756	0.00549109	0.00159825	-0.00107568	-0.000646892	0.00218862	-3.79861e-05	0.00365375	0.00196712
PLAUR	-0.00757453	0.00644013	-0.00631339	-0.00396157	0.000924544	0.00311864	0.00375585	-0.00629977	-0.00560283	0.0051694	-0.00343776	-0.0053432	-0.00973866	0.00566495	0.0103087	0.00036231	-0.00252074	0.00244557	-0.00455803	-0.0041655	0.00242222	-0.0045818	-0.00585147	0.0016604	0.00616615	-0.00489015	-0.0066485	0.00670738	0.00677528	-0.0039329	-0.000808402	0.00104918	0.00192485	-0.00635092	0.00181592	0.000912483	0.000618404	0.00538288	0.00416848	0.00635189	0.00925685	0.00365269	0.00545051	0.00193872	-0.00651019	0.00199336	0.00555108	-0.00439318	0.00582045
ANLN	-0.00106552	-0.0012423	-0.00579495	0.00117887	0.00140926	-0.0147923	0.00118199	-0.00402855	0.0051982	0.00051014	0.00129576	-0.00100774	-0.0108417	0.00445917	-0.0113679	0.000903652	-0.00108803	0.000426072	-0.00366627	0.00914683	0.0023516	0.00146188	0.00212897	0.00298742	0.000152491	0.0029036	0.00156516	0.000466567	0.00153718	0.000273156	-0.00171921	-0.00560794	0.000416052	0.00143553	0.00189295	-0.00529603	-0.000490936	-0.000862034	-0.000544926	0.00236716	0.00343938	0.010618	0.00586001	-0.00476009	0.00151726	0.000895417	0.00151064	0.00783711	0.0110097
WIZ	-0.006172	-0.00645455	-0.00488537	-0.00551724	0.000941279	0.00209849	0.0048735	-0.00285803	0.0013627	-0.00611603	-0.00325516	0.00220764	0.00630657	-0.000936308	0.000792647	-0.00466661	-0.00367044	0.00235204	-0.00150429	0.00128884	0.00168209	-0.000227721	0.00133963	0.00202944	0.00628423	-0.00436697	0.000164868	-0.0046358	-0.000549617	-0.000119376	0.000437601	0.000165633	0.00250686	0.00164472	0.00247976	0.00100228	0.000995266	-0.000297769	0.00143367	-0.00409336	0.00192375	-0.000492057	0.00316861	-0.00336413	0.000539255	0.000709763	-0.00182756	-0.00132526	0.00179119
RABGAP1	-0.000585896	-0.00192355	0.000388218	-0.000714025	-0.00291643	-0.000907421	0.000450835	-0.00282994	0.00195865	-0.00364002	-0.000977469	-0.000410215	-0.00337737	-0.00076175	0.000924408	-0.00370844	0.00221999	-0.00245809	0.000599905	0.00307894	0.00174055	0.00497008	0.000965595	0.000160924	-0.00224778	0.00167941	-0.000326454	0.00115661	-0.00140556	0.000660823	0.00151856	-0.0010079	-4.53687e-05	0.00180742	0.000442703	-0.00137752	0.00244974	0.000776249	-0.00429881	-0.00286394	-2.30838e-05	0.000996815	0.00119036	-0.00180503	-0.000123835	0.00103799	-0.000979	0.00139801	-9.65878e-05
DCN	0.012319	0.00159441	-0.0205052	0.0148876	-0.0220766	0.00475669	0.0107064	0.013663	0.00968997	-0.0122377	0.0029535	0.00500638	-0.00278476	-0.0138118	0.00243823	0.00372059	-0.0299681	0.0103194	-0.00894254	0.0361157	-0.0180074	0.0217584	-0.00477317	0.0162426	-0.000845381	-0.0141483	0.00826076	0.00599753	0.0203068	-0.0141935	-0.0190579	-0.0195792	-0.010117	0.000817048	0.0266579	-0.00491903	0.0104135	-0.003863	-0.00600928	0.00724092	-0.00617533	-0.0248936	0.00466356	0.014886	-0.0289187	0.00334641	-0.00478824	-0.0364755	-0.0135165
QPCTL	-0.00683518	-0.00645505	-0.00418821	-0.00620709	0.00012328	-0.00424452	0.0019725	-0.00248673	-0.00387688	0.00650125	0.00203321	-0.00558347	0.00446582	-0.000820386	0.000653401	-0.000351998	-0.00547761	-0.00227809	0.0023753	0.00137075	-0.00473237	-0.00706617	-0.00441937	-0.0012254	0.00652563	-0.00965636	-0.00479862	0.00298247	0.000663339	0.00207747	0.000483534	-0.00151467	0.00223544	0.00228452	0.0065007	-0.00110753	-0.000725468	-0.00212945	0.00549618	0.00311208	-0.000826707	-0.00275401	-0.00641847	-0.000699498	0.00105122	0.00292218	0.000578807	-0.00484174	-0.00270571
PPP5C	-0.01119	-0.0164895	-0.000318478	0.00187007	-0.000915805	-0.00715997	-0.00384595	-0.00370754	-0.00264113	0.000561582	0.00299885	-0.00401777	0.000424856	-0.00102412	-0.000405362	0.00519202	0.00236031	-0.00270176	-0.00217431	-0.00357301	0.00140722	0.00149023	0.00276947	0.00264652	0.0005916	-0.00304219	0.00242922	-0.000483716	0.00296263	-0.00613977	-0.000718704	-0.00203121	0.00106208	0.00317723	0.00380629	0.00116285	0.00122951	-0.00141947	0.00150013	0.00180318	0.00233561	0.00183131	-0.00119532	0.00189729	0.00112156	-0.00216965	9.658e-05	0.00138798	-0.00116598
CEP68	-0.00457764	-0.000796755	0.00118059	0.00192427	0.00115838	-0.00103532	-0.00200121	0.000171318	-0.000539357	-0.00318045	0.00164041	0.000926878	-0.00031368	-0.000441596	0.00198869	0.00143963	0.00752337	-0.000187875	0.00183178	0.00100973	-0.00474285	0.00504194	0.00492836	-0.00558115	0.00206848	-0.00201936	-0.00012048	-0.00601531	-0.00111155	0.0002087	0.00371403	0.00528359	0.00318759	0.00227382	-0.000106699	0.00128902	0.00314173	0.00382213	-0.00142133	-0.00664446	-0.00427219	-0.00305774	0.00466167	0.0062308	0.000267177	0.0027781	-0.0029075	0.00219466	0.000371431
MAP4K3	0.00171734	-0.000378529	-0.000581095	0.00182012	-0.0107563	-0.0111865	-0.00385303	-0.00394945	0.00456088	-0.00318123	-0.00214427	-0.00110762	-0.00406541	-0.000120978	3.04347e-07	-0.00671322	0.00156411	-0.00320777	-8.72947e-05	-0.000785988	0.00115419	0.000689093	-0.000422553	0.000670551	-0.000366277	0.000578761	-0.000336057	-0.000983248	-0.00116235	-5.83528e-05	0.00262705	-0.00276469	0.00118974	-0.000109863	0.00187133	-0.00514789	-0.000474166	-0.00235746	0.00271765	-0.00448498	-0.00115564	0.00139009	0.00224702	-0.00211116	0.000926905	-0.00277814	-0.00020666	-0.000915483	-0.000376313
ZBTB32	-0.000971727	-0.00473224	0.00496757	0.000227294	-0.00169951	-0.000990367	-0.00546245	-0.00649187	-0.00967699	-0.00720181	-0.00356275	0.00457697	0.00101454	0.000733886	-0.00432489	0.00235516	-0.00223628	0.00177809	0.00243897	-0.0010831	-0.011218	0.000182129	0.00780276	-0.00588873	-0.00327544	-0.00260528	-0.00257356	0.0005198	-0.000746863	5.1258e-05	-0.00223218	-0.0020901	0.00831844	0.00234436	0.011629	-0.00464422	0.00590418	0.00697173	-0.000231583	0.0138977	0.00215565	-0.00681855	-0.00337984	0.00412185	0.00395831	-0.00160929	0.000753908	0.00676353	-0.000653924
TYROBP	0.00237494	0.00195811	0.000232532	0.0017265	-0.000580919	0.0010665	-0.00210358	-0.00389542	-0.000526523	-0.00370914	0.00237069	0.00784	-0.00842316	-0.000536965	0.000152103	-0.000846704	-0.00556703	-0.00662479	-0.00605236	-0.00570562	-0.00107535	0.0106024	0.00265389	0.00236065	-0.00250954	-0.00241633	0.00990394	-0.00855639	-0.00305103	0.00557638	0.000196223	-0.00443726	-0.000585982	-0.00685988	0.00791753	0.00296463	-0.00671181	-0.00085382	0.00211881	0.0034597	0.00427378	0.00437419	0.00438734	0.00375516	-0.00259187	-0.0064977	-0.00045185	0.00288157	-0.00216058
LDAF1	-0.000679832	0.00178893	-0.000885424	-0.0106294	-0.00338262	-0.000158477	0.00435267	-0.000307956	-0.00478594	0.00234534	0.00078267	-0.0067292	0.000117406	-0.00379477	-0.000151387	0.00277589	-0.00827949	-0.000646502	0.000883264	0.00633627	0.00324953	0.00129605	0.001121	0.000494054	-0.00093388	-0.00391812	0.00179614	0.00556297	0.00114324	0.00337825	0.00363273	0.00183269	-0.00031334	0.00321666	0.0019617	-0.000604459	0.000446461	0.00265958	-0.00285264	-0.000232405	0.00465807	-0.00142867	-0.00286013	-0.00218337	-0.000848493	0.00509513	-0.000530678	-0.000208716	0.0018335
GABRA3	0.0119072	-0.00931551	0.00109644	0.0124163	-0.00228609	-0.0138041	-0.00652802	0.0048911	-0.0170134	0.00614454	0.0072497	0.00878167	0.00461888	0.00251846	-0.000362455	-0.000229846	-0.00316359	0.00181212	-0.00270452	0.00476415	-0.00680999	-0.0108022	-0.00677384	0.00790249	0.00432335	0.00375223	0.00378884	-0.0148359	-0.000187634	-0.00209417	-0.011856	0.0031699	0.00498086	-0.00506527	0.00199666	-0.000114121	0.00353066	0.00164797	0.0142778	-0.0204708	0.0101622	-0.00163473	-0.00052776	-0.00676542	0.00295796	-0.00955707	-0.00476648	0.000575127	-0.000866003
BRCA1	0.0017741	-0.00248658	-0.00377734	0.000430081	0.00832604	-0.00646258	-0.000557537	0.00322023	-0.00268488	0.00257967	-0.00423434	-0.00123654	0.00213097	0.00372719	-0.00995674	-0.00201699	0.00468025	0.00231779	-8.7648e-05	0.00513234	-0.00237277	0.000689748	0.00105561	0.00110459	0.00234155	-0.00242676	0.000556226	0.000335614	0.00198213	-0.00072097	-0.00516591	-0.00264038	0.00191022	8.59791e-05	-0.00220823	0.00230552	-0.00139489	-0.00855118	0.00425445	0.00214705	-0.00131147	0.0101594	0.00076247	-0.00271899	0.0011276	-0.000771033	-0.000554249	0.00437405	0.00490028
ERCC1	-0.00153053	0.0030739	-0.00119459	-0.00718816	0.00019608	-3.57468e-05	0.00441988	0.00178173	-0.00187425	-0.00175965	-0.00142204	0.00254188	0.000449023	-0.000162837	0.00272041	0.00244988	-0.000766458	0.00264507	0.00126704	-0.00144921	-0.000985151	-0.000284542	-5.81422e-05	-0.00396507	-0.000707735	-0.0026351	-0.00399258	0.00148808	0.00128363	-0.00149912	0.000188361	0.00326772	0.000654443	0.00147726	0.0019078	-0.0017646	-0.00133886	-0.00211771	0.000388246	-0.000458737	0.00186951	0.000150524	0.00176156	-8.9943e-06	0.00325687	-0.00172022	-0.00064818	-0.00222756	0.00320863
CD22	0.0105592	-0.00402491	-0.0159657	0.000181583	-0.00158676	-0.0112951	-0.0226125	0.00107081	-0.033724	-0.0198576	-0.00690648	0.002082	-0.0038749	0.00969343	0.0124743	-0.0129885	-0.000775242	-0.0101389	-0.00143132	-0.0119466	-0.000425871	0.00235925	0.0152944	-0.0148753	-0.0050258	-0.00900853	-0.0116871	-0.0230097	0.00489233	-0.0142581	0.0103469	-0.0154623	-0.0299454	-0.0146191	-0.00676058	-0.0299846	-0.00143794	-0.0176947	0.00966666	-0.012251	-0.0136665	0.00535485	0.00342844	-0.000701048	0.00525154	-0.00784786	0.00551816	0.0106509	0.0026772
SEMA3B	0.00976771	-0.00939124	-0.00291509	-0.00984617	-0.00432047	0.00516278	0.00943858	-0.0053491	-0.0164664	0.0027031	0.00254779	0.00895868	-0.00611718	-0.0103712	0.0132129	0.00699704	-0.00287315	-0.00832167	0.00552128	0.00436616	-0.0109275	-0.00527235	0.00483789	0.00252226	-0.00658533	0.00307281	0.0028539	-3.48106e-05	0.00137488	0.005515	0.00392946	-0.00202978	-0.00340944	0.00983392	-0.0030515	-0.00191516	0.00415349	-0.00246428	0.00591012	0.00449679	-0.00266706	-0.00238813	0.000829696	-0.00507265	0.00113727	-0.00202236	0.00679681	0.00163883	0.000582485
MBTPS2	-0.00215721	0.000429857	-0.000841159	-9.10485e-05	-0.000980802	0.00301635	-0.00193652	0.00158179	0.00266614	0.00284023	-4.33154e-06	-0.00311304	-0.00111307	0.00160315	0.00806222	0.000381152	0.00292124	0.00198242	-0.00130243	0.00705847	-0.00121056	0.00366578	-1.42775e-05	-0.00376846	0.000766373	0.000689646	-3.19954e-05	-0.00126811	0.00375339	0.00349368	0.00149398	-0.000138828	-0.00251254	-0.000514226	0.00268259	-0.0033925	0.0038914	0.00262579	-0.000557976	-0.00196196	0.00274381	0.00298275	0.00269655	-0.00296475	-0.00156138	0.00474812	0.000427611	-0.00161468	0.00163113
PRICKLE3	-0.00388854	-0.0115594	-0.00104471	-0.010752	0.000851061	-0.000916511	-0.00877663	-0.0124537	0.000599941	0.00277975	0.00531811	-0.000185298	-0.00136897	-0.00560776	-0.00252578	-0.00193689	-0.00204406	-0.00132192	0.0067755	-0.00205714	0.000291293	0.00432628	-0.0013827	0.000162849	0.00502971	-0.00485487	-0.00193226	0.00244496	0.000745142	0.00087356	0.00025223	0.000637743	-8.9387e-05	0.00198879	0.0017836	0.00112351	0.000148519	0.00094984	0.00388298	0.00144957	0.00084694	0.00107712	-0.00162647	-0.00263089	0.00121253	0.0028141	0.000107527	0.00249012	-0.000483441
LTF	-0.00190616	-0.00359971	0.0191553	-1.22984e-05	0.0057624	-0.00181344	0.00113984	-0.0148581	-0.000669024	-0.00335713	-0.0147671	-0.00111659	0.00785095	-0.000226247	0.0135716	-0.000579063	-0.0162499	0.0164554	-0.00145484	-0.00727396	-0.00165166	0.00944205	-0.013104	-0.00026411	-0.00363263	6.02021e-05	0.0095366	-0.00220763	0.000276023	0.00492869	0.00242733	0.000926934	-0.00291617	0.00645317	-0.0154928	0.0155144	-0.00675139	0.00627397	0.00595026	0.00476896	0.00566982	0.00419588	0.00323058	-0.00386677	-0.00873996	-0.00778814	-0.0131951	0.0161545	0.0251818
EXTL3	-0.00459975	-0.00277054	-0.00404414	-0.00260554	0.00241773	0.00329796	-0.00104325	-0.00325185	-0.0028423	-0.00265041	-0.00274924	-0.00154273	0.000321643	-0.0008827	0.00228792	0.0025187	0.00372018	0.00294171	0.00441543	0.00189215	0.00205997	0.00299094	3.21966e-05	-0.00235615	-0.000179448	-0.004304	-0.00473811	0.003786	0.000279926	0.000755544	0.000131522	-0.00208409	0.00720192	-0.000632567	0.00140955	0.00067355	0.00043269	0.00152681	-0.00284155	-0.00744332	-0.000278056	-0.00216924	0.00135273	-0.00075134	0.000922072	0.00273065	-0.000692665	0.000267714	0.00163116
NR1H4	0.00017341	-0.00126415	0.00341875	0.00376425	-0.00981076	0.00412237	0.00817793	-0.0124921	-0.013545	0.0219891	-0.0076156	-0.00530487	-0.000337269	0.00325232	0.00453833	-0.00776027	-0.00685974	-0.00401043	0.00502013	0.0157812	-0.0094397	-0.0123592	0.00913337	0.01166	-0.00213957	0.00032098	0.00982988	0.0118518	0.000567901	0.0143851	0.00623548	-0.00386776	-0.0080818	0.017456	-0.00675676	-0.00220419	0.00531045	-0.00282854	0.00333188	0.00800732	0.0011801	-0.00432305	-0.00310186	-0.0057754	0.000448544	-0.00604278	0.00492531	-0.00941717	-0.00266633
ELOVL5	-0.0032989	0.00110546	0.00303145	-0.00109814	-0.00418732	-0.0033837	0.000247282	0.00249117	0.00161414	-0.00147634	-0.00695934	-0.00638435	-0.00106492	0.000359527	0.00281162	-0.00147884	-0.00440355	0.00122254	-0.00101856	-0.00249538	-0.00193873	0.00345058	0.00391371	-0.00361666	0.00165705	-0.00224737	-0.0039101	0.00172095	0.00108799	-0.000241718	0.0036987	0.000946304	0.00221768	0.000106514	0.00156851	0.00321002	-0.000633612	-0.000137533	-0.00234202	-0.00148048	0.00212286	-0.00169427	0.00134773	-0.00135833	-0.000380952	0.00054037	-2.06042e-05	-0.00384176	0.00397633
ALOX5	0.0149212	-0.0107956	0.00311744	-0.0121324	0.00565877	0.00524201	-0.00346889	-0.0116202	-0.0129103	0.0164845	-0.00189742	0.00931867	-0.00884099	-0.00155884	0.0108542	0.0107892	0.00782107	-0.00255645	0.00626805	-0.00177037	-0.00443349	-0.00575178	-0.00416818	0.00242243	0.013429	0.00523124	0.0056943	-0.00419408	0.00680257	0.00407527	0.00949143	-0.00657952	0.000632763	-0.00536257	0.00318176	0.00863607	0.000312551	0.0160166	0.00685435	0.00588106	-0.0141015	0.00120027	-0.00220699	0.00558068	0.0030321	0.000929565	0.00362201	0.00557888	0.0109532
KDM5D	-0.00547131	-0.0175631	0.00828346	0.00522114	-0.00772348	-0.0117284	0.0441929	0.0185744	0.0171123	0.0057525	0.000149207	-0.00554283	0.0259531	-0.00704915	-0.0213887	-0.00377898	-0.00662716	0.0168624	0.0243739	0.00922492	-0.000100438	0.00552129	-0.0235884	-0.016739	0.0038787	-0.0370066	-0.0375276	-0.048484	-0.0050459	0.0199447	0.0389443	-0.0675493	0.0274689	0.0122741	0.00132544	-0.00342715	-0.0085362	-0.0159225	-0.00280524	0.0176893	0.0644164	-0.00782296	-0.0551886	0.0318629	-0.0247221	0.0388216	0.00436044	0.00322278	-0.011094
CALCOCO1	-0.00598549	-0.0117986	0.00264945	0.00161835	-0.00247805	0.000294381	0.000955468	-0.00108108	-9.09101e-06	-0.00397193	0.00691571	-0.0027505	0.00199408	0.010583	0.00998463	0.00122354	0.00134509	-0.00934055	0.00412417	-0.00217746	0.000459352	0.00658132	-0.000450477	0.000480099	-0.00489389	-1.55951e-05	0.00221146	-0.0013136	0.0027528	-0.00121774	0.00526524	-0.000437266	0.00182624	-0.00172844	-0.00108527	0.00071019	0.000923152	-0.000531019	0.000108208	0.000840736	0.000132073	0.000641404	-0.00275135	0.00196855	-0.00278307	-0.0034846	-0.000428683	0.000208482	-0.00140911
UBR7	-0.00107566	-8.36614e-05	-0.00132881	-0.00073758	0.00203241	-0.00221536	-0.00160629	0.00258902	-0.000129792	0.00202175	-0.00118385	-0.00140101	-0.00126948	0.00194243	-0.00359481	0.000249382	0.00248762	0.00153587	-0.00211083	0.00187872	-0.00461544	-0.000215946	0.00139289	-0.00181831	0.00102111	2.97977e-05	0.00143463	-0.00188784	-0.000859126	-0.00318499	-0.000305227	-0.00270283	0.000942015	-0.00149082	0.00156053	-0.000480829	0.000718575	-0.000307952	0.0015916	0.000300073	0.00329798	0.00111069	0.00226086	-0.000468208	-0.000102717	-0.00026886	-0.00151651	0.000804098	0.00439874
MAP4K5	-0.00209697	0.000723378	-0.000191129	0.00303234	-0.0016786	-0.00396131	-0.00142298	0.00243588	0.00120052	-0.00307638	-0.00143315	-0.00259414	-0.00216681	-0.000237506	0.00334069	-0.00166513	-0.00175887	-0.00326295	0.000621966	0.0034315	-0.001295	-0.00190525	-0.000717688	-0.000400328	0.00254202	1.49029e-05	-0.0011025	-0.000219296	0.000274497	0.000494453	0.00251632	0.000480841	0.00131689	-0.00077367	-9.72046e-05	-0.00111092	-0.00115189	0.00145996	0.00238997	-0.0025316	0.00140517	0.000552995	0.00155672	-0.00186551	-0.00134944	0.000608562	-0.000196054	0.00121798	0.00285812
EHD3	5.13474e-05	-0.00136381	-0.00557684	-0.00071563	-0.00635239	0.00367473	-0.00333748	-0.00380007	-0.00232268	-0.00525923	0.00151124	-0.00219177	-0.00677527	0.000423865	0.00064922	-0.00719871	0.0111667	0.000540047	-0.00242726	0.00981309	0.000766842	-0.00144028	-2.88664e-05	0.00432375	0.00103869	-0.0102739	0.00127987	-0.00474292	0.00443572	-0.00437523	0.0020268	9.98747e-05	0.00389808	-0.0023177	0.00310483	-0.00368725	-0.0004016	-0.00680454	-0.0044	0.00284954	-0.013242	0.00381468	0.00213143	0.00545973	0.00355132	0.00248862	0.000253497	-0.000284481	-0.00654761
PSMC4	-0.00301546	-0.000121498	-0.000622561	-0.00223756	-0.000474826	-0.00129201	-0.00154065	0.00214695	-0.00156985	0.00590154	-9.34827e-05	-0.00293674	0.00367772	0.000268654	-0.000695225	0.00418312	-0.000564673	-0.000393881	-0.000623402	-0.00123285	-0.00341802	-0.00162548	0.00145508	0.000157281	-0.000224721	-0.00614329	-0.000309549	-0.00169522	0.000823642	-0.00135624	7.36474e-05	-0.00185471	-6.21677e-05	-0.000799705	0.000473748	0.0010586	0.000760692	-0.00114588	0.00257341	0.00178539	0.000954498	0.00199372	0.000154538	-0.00109539	0.00276702	2.52529e-05	0.0029671	0.000360482	0.000148929
MAN2B2	-0.00382097	-0.00190248	-0.00226653	-0.00595471	0.00034184	0.00361779	-0.00310498	-0.00520043	0.00201615	-0.00255245	-0.000790826	0.00162941	0.00187713	-0.00143463	0.00356503	-0.00277041	0.00111115	0.00144818	0.00298862	0.00551336	0.00315246	-0.00244005	0.00133509	0.00117862	-0.00355944	-0.000924218	-0.000624881	-0.000826905	-0.00455422	0.00298244	0.00240122	0.000735215	0.000553098	0.00402434	0.000799197	0.00067428	-0.00281513	0.00118722	0.00149995	-0.00277667	-0.00253508	-0.000515819	0.00136993	-0.00536999	-0.000498601	0.00332176	-0.000930914	-0.00490428	0.000962063
SLC7A14	-0.00456203	0.00518031	0.00164499	0.0114448	-0.0064991	-0.00169207	0.00810405	-0.00546097	-0.0173381	-0.00500371	-0.00360979	0.00947078	-0.00709964	0.00546599	0.0113175	0.00521574	0.00146962	-0.00277385	0.0128841	-0.00626252	0.00147878	-0.0135731	0.00835727	0.00107895	-0.00331313	0.00797354	0.00370308	0.00376018	0.0020825	-0.000148148	0.000114788	-0.00864811	0.000242153	0.0111263	0.0101503	-0.0143436	0.00785445	-0.00466853	-0.00182308	-0.00419457	-0.00286146	-0.00618099	-0.0167006	-0.013571	-0.0150947	0.000887999	0.0106267	-0.00232215	0.0058011
CLDN11	-0.0170789	0.0215062	-0.0115125	0.00328756	-0.00241696	-0.00626745	0.0164064	-0.00806521	-0.0130152	-0.0108698	-0.0153993	0.00790684	0.00118565	-0.00282708	0.0106383	0.00415354	0.00586984	-0.00169644	0.0175077	0.00817628	0.00684158	-0.00990469	0.00541322	-0.00390876	-0.0185413	-0.00296471	-0.000307384	0.00413721	0.00887942	-0.0131525	8.77724e-05	-0.00288031	-0.00455375	-0.00332323	0.000475551	-0.0011611	0.00590077	-0.0111932	-0.0137655	-0.00110219	0.000746347	-0.00418712	-0.00988377	-0.00161018	-0.00497688	-0.0186507	-0.015939	-0.0115389	0.00087756
SLC25A39	-0.0027761	-0.00147704	-0.00330147	-0.00953617	0.00261744	0.000100667	-0.00087936	-0.00304231	-0.00292285	-0.000138787	-0.00109503	-0.00133896	0.000446025	0.00021341	0.00215654	0.00146171	0.00247164	0.00098224	-0.000222179	-0.000190659	-0.00180005	0.00105833	0.00149028	-0.00178287	0.000668035	-0.00217297	-0.00184623	-0.000554628	-0.00166668	-0.00277675	0.000807692	0.00280882	0.000370408	0.0016871	0.00143522	0.000752408	-0.00144246	0.000861958	0.000575575	-0.000245789	0.00186456	-0.00208105	0.00104025	0.000820009	0.00222711	0.000658489	0.00123706	-0.000523254	0.000804326
MVP	-0.0147723	0.000709099	0.00457215	-0.0164732	-0.00790315	-0.00316497	0.00658858	-0.0130721	0.00225621	0.000540933	-0.00398088	-0.00718917	0.00179887	-0.00133199	0.00631091	0.00217107	-0.00249289	-0.00264677	0.010237	-0.00285723	0.00162499	0.00277134	-0.0111847	0.00882471	-0.00125188	-0.00232426	-0.000890541	0.000187631	0.00531449	0.00470108	-0.00336819	-0.00294123	-0.00383307	-0.00654165	0.00361308	-0.000849196	-0.00281936	-3.78367e-05	-0.00192325	0.00203434	0.00290902	-0.000880452	0.00141953	0.0018425	-0.00544193	-0.00258387	-0.00223325	0.00122241	-0.00239358
NUB1	-0.000851323	5.21996e-05	-0.000208336	-0.00187329	0.000741147	-0.00154862	-0.00314965	0.000926051	0.000805947	-0.000449503	-0.00253165	0.000792252	0.000790115	-0.000278201	-0.00177647	-0.00067352	-0.00174802	-0.00219909	0.00302195	0.00245197	-0.0045406	-0.000787394	0.000740398	-0.00550729	-0.000581941	-0.00173066	0.000505699	-0.00122914	0.000680559	-0.00194208	-0.000803082	0.00111349	-0.0010677	0.00267399	0.000738933	-0.000166384	0.00152259	-0.00135275	-0.0007075	-0.00064125	-0.000315833	0.00210512	0.0019075	-0.0036682	-0.00261542	0.00223873	0.00308924	-7.91209e-05	-0.000855109
PGM3	-0.000204885	0.00099822	-0.00232514	0.004234	-0.00353528	-0.00326663	-0.000813166	-0.000493481	0.00338401	0.00562316	0.000389967	-0.00530662	0.00334479	-0.000457067	0.00466498	-0.00021078	0.000609788	-0.000358218	-0.00296881	0.00283349	2.00753e-05	-0.00271027	-0.00270455	-0.000611189	-0.00173825	0.00155363	-3.30002e-05	0.000211865	0.000873012	0.000879157	-0.0006603	-0.000687706	-0.00188935	-0.000211161	0.00120416	-0.000547777	-0.000943979	-0.00149672	-0.00225559	0.000718864	-0.000979691	0.00279543	0.0018583	0.000113893	-0.00109089	-0.000563735	0.000717742	0.000473046	0.000651524
RWDD2A	8.99362e-05	0.00166244	-0.00128867	0.000828822	-0.00682201	-0.011234	-0.00117212	0.000333406	0.000103438	0.00317042	-0.00111116	-0.00128679	0.000124788	-0.000683256	0.0048963	-0.000235117	-0.000105781	-0.000138377	-0.000158903	0.000351063	0.00325638	-0.0020766	0.00253076	-0.004171	-0.00378146	0.000784653	-0.00284366	0.000118723	-0.000370537	0.00208951	0.00144067	-0.00214503	-0.000725983	-0.000520948	-1.87706e-05	-0.000976855	0.000586655	-0.00170479	0.000593476	0.0018062	-0.00327509	-0.00343196	-0.00116575	-0.00161297	3.70171e-05	-0.000511478	0.00295948	0.000556231	-0.000140659
CLK1	0.00200153	0.0012542	0.00144383	0.00123242	0.00214618	-0.00773684	0.00603723	0.000747333	-0.00114112	-0.00151652	0.0041378	0.000728557	0.00116637	0.00394944	0.0040192	-0.0143966	-0.000737722	-0.00264217	0.00342683	-0.00471581	-0.00566387	-0.00375607	0.00717038	0.00316369	-0.00152752	0.00584563	0.00519377	0.00118157	-0.0013917	0.00115769	0.000320504	-0.000358598	0.00047151	-0.00339498	-0.000686712	0.00252849	-0.00162091	-0.000832249	0.0105876	0.00212265	-0.00229038	0.000816883	0.00127631	-0.00193237	-0.00449045	0.00173951	-0.0054216	0.00750919	-0.000776516
POLR3B	-0.00179687	-0.000643712	0.000295617	0.00240717	0.00157776	-7.89239e-05	-0.00350181	0.000305275	0.00185576	0.00105644	2.96909e-06	-0.00242507	0.00338876	0.00173863	-0.00219348	0.00210449	-0.000836837	0.000257243	-0.000231676	0.00487161	-0.000686415	0.00053939	0.00360235	-0.000214838	-0.00289545	-0.00366027	0.00459262	-0.000574211	6.72153e-05	-0.00388483	0.00478014	-0.00189008	-0.000643814	0.00186078	0.00296619	-0.00142176	0.00247334	0.00114796	-0.00142775	-0.00139254	0.00277889	0.00558626	0.000376776	0.000257851	-0.000312847	-0.00115699	0.000560219	8.22945e-05	0.000962571
ANGEL1	-0.0021311	-0.00511602	-0.00214959	0.000995237	0.0014503	0.000432764	-0.00145211	0.000946424	-0.00468714	-0.000749638	0.000160237	-0.00205383	-0.000892508	0.00134821	0.0067775	-0.000108119	0.00328367	5.36995e-05	0.00112794	-0.000501173	0.000626723	0.00181309	0.00162184	0.000699982	-0.0015649	-0.000705813	-0.0015444	0.00055859	0.000762984	-0.000250161	0.00324913	0.00182709	0.00119757	0.00110296	0.00231996	-0.000990517	0.000531744	0.00234678	-0.000704198	-0.00192333	0.00335361	-0.00214157	0.00317142	0.00098468	0.000691574	0.00056699	-0.000329648	0.00165492	0.00215003
RNF14	-0.00262687	0.00216596	0.00147071	-0.00111263	-0.00558628	-0.00418511	-0.00519988	-0.000269416	0.00627753	0.00454289	0.00218443	-0.00368267	-0.00198439	-0.00401336	0.00093314	0.00136092	-0.000123801	-0.00248188	-0.0005405	0.00475382	-0.00218701	-0.00356176	0.000870987	0.000587966	-0.000195513	-0.00168906	0.000742688	-0.000620569	0.000585718	-0.00160864	-0.000345554	0.00178878	0.000768984	-0.00192211	0.000927235	-0.0011694	0.000704973	0.0019298	0.00273669	1.52964e-05	0.00154826	-0.00243493	0.000267448	-0.00102706	-0.000494434	0.000174763	0.00140134	0.00131446	0.000946435
DNASE1L1	-0.013005	-0.00701104	-0.00207198	-0.00298615	0.00322064	-0.0015753	-0.00490514	-0.00588817	-0.00118856	0.00591678	0.00288084	-0.0030571	0.00345066	-0.00582215	0.00295955	0.000848731	-0.000473062	0.00057627	0.00258131	-0.00152785	0.00258719	0.0028298	0.000340605	0.00861566	-0.00154916	-0.00166317	-0.00201684	0.00281909	0.000737945	-0.00305899	-0.00287806	-0.00151228	0.0025276	0.000476358	-0.00103794	-0.00342007	-0.00352265	-0.00729807	0.00045983	0.000755036	0.00694819	-0.00965043	0.00385827	0.000274338	-0.00404354	-0.000120333	0.00308809	-0.00210577	0.00339931
DDX11	0.000748394	-0.00686651	-0.00693029	-0.00586059	0.00750999	-0.00303249	0.00434787	0.00402472	-0.0058692	9.78872e-05	-0.00236443	-0.00382596	0.00563036	0.00390278	-0.00201027	0.000462309	-0.000550402	0.0060665	0.000313656	0.000266499	-0.0134349	0.00663797	0.000408827	0.00264335	-0.000907133	-0.00196498	-0.00027731	-0.000201337	0.0049642	-0.00716007	-0.00317645	-0.00326804	0.00414197	-0.000219915	0.00318937	-0.000305504	0.00117053	-4.2417e-05	0.00218897	0.00465716	0.0061365	0.00341969	-0.00244357	-0.0010184	0.00143006	-0.00836444	0.00451056	-0.00213993	0.000891769
HEBP1	0.000820583	0.00480472	-0.00717595	-0.00980236	-0.00224051	-0.00187033	0.00146761	-0.00666327	-0.000439525	0.0026322	-0.00146532	0.00382663	0.000400971	0.000428076	0.00475059	-0.0023121	-0.00873244	0.00112781	0.00178595	-0.0029577	-0.000945555	-0.000887981	0.00276131	-0.00485419	-0.00450253	0.00262507	-0.00262734	0.00234262	-0.00217028	0.00310946	0.00517154	6.30134e-05	-0.00252121	0.0029656	0.00174782	-0.00131071	0.00266895	-0.00972044	0.00014319	0.00324712	0.00189786	0.00186983	-0.00212458	0.00099711	5.54009e-05	-0.00127764	-0.000724013	-0.00187517	0.00164469
GPRC5A	0.00275784	-0.000762454	-0.000162994	-0.0144543	0.002138	0.00209656	-0.0024282	-0.00830408	0.00388821	0.0137909	-0.00757541	-0.00387855	0.00365549	-0.00333717	0.0133038	0.006443	-0.0129378	0.00515348	0.00202591	-0.000531009	-0.00938152	0.00532085	-0.0133477	0.00533485	-0.002667	-0.00161458	0.00423235	0.00334675	0.00513547	-0.00220284	0.00539967	-0.00251629	0.0012121	-0.0126987	0.00396367	-0.00693024	-0.00095956	-0.0146935	0.0124377	0.00306015	0.00383175	-0.000161232	-0.00391084	-0.00159761	-0.00274235	-0.000569685	0.00115669	0.000997918	0.0025225
MAMLD1	-0.010668	0.00484837	0.0069033	0.00119513	-0.00837086	0.000256395	0.00722023	-0.00957302	0.000302324	0.0011469	0.00597341	-0.00303834	-0.00445375	-0.00329498	0.000414144	0.00270572	0.021134	-0.0024717	0.0118761	0.00520359	0.00139167	-0.00891169	0.00268387	1.99884e-05	0.0104265	-0.00109201	0.00334331	0.00592598	0.00407622	-0.000241569	-0.00471216	0.0019086	-0.00130185	-0.0074637	0.00132812	-0.00390852	-0.00183577	0.00466906	-0.00345289	-0.0145542	0.000515768	-0.00234933	-0.0014865	-0.00185289	-0.00265003	0.00224975	0.00279137	0.00242584	0.00950206
CD6	-0.00166535	-0.00452768	0.00683284	-0.00412496	-0.00624991	0.018264	-0.0151025	-0.00128135	-0.00370316	0.000302199	-0.00471493	-0.00225836	-0.00109639	0.00587733	-0.00834442	0.0188401	-0.0134422	-0.00527631	0.000511854	0.0165107	-0.0062244	0.00123607	0.0103562	-0.0120472	0.00204768	8.08448e-05	-0.00551373	0.00241117	0.00350435	-0.0115614	-0.00161019	-0.00595911	0.00347182	-0.00882166	-0.00176264	-0.00394009	-0.00500156	0.00260432	-0.00204043	-0.00624284	-0.00414498	0.000266785	-0.00330546	0.00719698	-0.0028301	0.0040557	-0.00233549	0.00751612	-0.0034756
TACC3	-0.00176615	-0.00351604	-0.0112757	-0.00786396	0.00960339	-0.00147731	0.00569467	-0.00488791	-0.00274156	-0.00138049	0.00015082	0.000597053	-0.00179224	0.000272202	-0.0125749	-0.00494179	0.00169151	0.00633968	-0.00216425	0.00381466	-0.00470577	0.0031436	0.0013202	0.00148407	0.00178581	-0.00239235	-0.000625866	-0.00057272	0.00300229	-0.0039444	-0.00353402	-0.000543174	0.00234584	0.000227818	0.00354668	-0.00341836	0.00240732	-0.00255681	0.00476531	0.000878885	0.0032723	0.00783215	0.00244587	0.000534353	0.00437958	0.000702441	-0.000398222	0.0045956	0.00354569
UFL1	2.47514e-05	-0.00159154	0.00120852	0.00208908	-0.00308568	0.000169816	-0.00548519	0.00164188	0.00252301	0.00455219	-0.000501027	-0.000691594	-0.00110334	0.000701765	0.00477281	-0.00359922	-0.00276179	-0.00339648	0.00359737	0.00444458	-0.00251612	-0.000216399	-0.000456333	-0.000537062	-0.00058839	0.00223977	-0.000580523	-0.000712421	-0.000391083	0.00255199	0.000103347	0.000382928	0.00175707	-0.000898639	0.000794025	-0.0023429	-0.00183546	-0.0025688	0.00236814	0.000474497	0.000593028	0.00421279	0.00253699	-0.00232976	-0.0030309	0.00253688	0.00127457	0.00131597	0.00278957
POLA2	0.00206208	0.00431919	-0.00472706	-0.00438923	0.00363398	-0.00690267	0.00495183	-0.00316252	-0.00310729	-0.000595916	-0.00150888	0.00049177	-0.000228117	0.0031023	-0.00548648	-0.000949767	0.000135722	0.00645334	-0.00176236	0.00202064	0.000961267	0.00510529	0.000242947	0.000978137	0.0022007	0.000739881	0.00358461	-0.000982992	0.00295962	-0.00395126	-0.00283789	-0.00324979	0.00177566	-0.00146612	0.00147291	-0.00169237	0.00185114	-0.00130837	0.00235898	0.00459458	0.000204678	-0.00140057	-0.00254677	0.00144813	0.00196708	-0.00295126	0.00169367	-0.00105176	0.000234354
ZC3H3	-0.00796038	-0.0136898	-0.00526559	-0.00661126	-0.0036902	-0.00253883	0.00327134	-0.00380324	0.00394212	-0.00411681	-0.000802645	-0.00858593	0.00662975	0.00210018	0.00616074	0.00328108	0.00234813	0.00169177	-0.0027258	-0.00275176	0.000532013	0.00568052	-0.00170408	0.00342416	0.00951895	-0.00344218	-0.000190709	-0.00270163	-0.000592876	-0.00243392	-0.00198164	0.00217657	0.00123269	0.00544819	0.00384349	0.00172902	0.00183513	-0.00205534	0.00041777	-0.000827323	0.00192731	0.00256407	0.00105586	-0.0016275	0.00207584	0.0023102	-0.00126714	0.000747233	-0.00216041
CAPN1	-0.00493557	-0.0068097	-0.0028141	-0.0131715	0.00550969	0.00180724	-0.00241578	-0.00490564	-0.00274124	-0.00101499	-0.00221961	-0.00248837	0.00135329	-0.00457815	0.00223308	0.00392143	-0.000712835	-0.00262346	-0.00180872	0.00332637	0.00235446	0.00267551	-0.00133892	0.000965197	0.00248497	0.00024789	0.000689855	-0.00173226	0.00122819	-0.000945614	0.00168547	0.000265008	0.00240199	-0.00107543	0.00229493	-0.000828347	-0.00103798	8.46818e-05	-0.00253317	-0.00120705	0.00261661	0.00189664	-0.000385946	-0.00034764	-0.00115547	0.000366072	-0.00236739	0.000213203	0.00106189
ACP3	0.0204336	-0.00880803	0.0026255	-0.00548933	-0.00229515	-0.00961326	-0.000130863	0.00293063	-0.00255882	-0.00589213	0.00117043	-0.0126252	-0.00521657	0.00536118	-0.00156797	0.00248614	-0.00286264	0.00339537	0.00303782	-0.00628548	0.00847403	0.00215044	-0.00173844	0.00460962	-0.00141364	0.000141418	-0.00121217	0.00285224	-0.00391512	0.0109135	-0.0062264	-0.00950719	-0.00300612	-0.0102793	0.00567478	-0.000903884	0.00605897	0.00141879	-0.00585747	0.00813607	0.00553559	0.00228413	0.000521564	-0.00383198	0.000310173	-0.000905095	-0.00681658	-0.00547414	0.00223533
MDH1	0.00166537	0.00309394	0.00176854	-0.00244479	-0.00135287	-0.00260425	-0.00205503	0.00546493	-3.503e-05	0.00830574	0.00302351	-0.00206344	-0.00207659	0.00234216	0.00277911	0.00279602	0.00291814	-0.000461529	0.000652543	0.00353881	-0.00094952	-0.00263168	0.00370945	-0.00321241	0.00228773	-0.00208933	-0.000670533	-0.000533902	0.00231542	-3.75985e-05	0.00139984	-0.000833807	-0.00202996	0.000147025	0.000754253	-6.09811e-05	0.000441736	-0.00178884	0.00132985	0.00285071	0.00211092	0.000613298	0.000401577	0.000293857	-0.000520234	0.000415837	3.39945e-05	0.00104808	0.000795174
SLC30A9	0.000451828	-0.000272248	-0.000129166	-0.000556429	-0.00121468	-0.00146015	-0.00328065	5.81517e-05	0.00201918	-0.00108318	-0.0031624	-0.00193056	-0.00212096	0.00110838	0.000345335	0.00015575	0.0018458	-0.00151083	-2.9387e-05	0.00451507	0.000647997	-0.000831131	0.00135377	-0.00355175	-0.000348605	0.000384814	0.00117616	-0.00235904	-0.00207424	0.000539529	0.000822988	0.000809519	0.00100778	0.00151433	0.000705194	0.000874453	0.000762769	0.00107104	0.00171524	-0.00197646	0.00170008	0.000798668	0.00212686	0.00110609	-0.000401321	0.00145243	0.00167404	-0.000556084	0.00122323
MTMR11	0.00359407	-0.00186889	-0.00409896	-0.00380762	-0.00251956	0.000419717	0.0103765	-0.00356456	0.00174716	0.0051948	0.00338513	-0.00246017	-0.00249258	0.00258698	0.0104599	-0.00171704	-0.00713989	-0.00665527	-0.00443269	0.003764	0.00842112	0.000186003	-0.00426233	0.000266652	-0.00872087	0.00427772	-0.00209913	0.00315428	0.000998613	-0.000578315	0.00245557	0.00537461	-0.00122667	-0.00202063	0.0049509	-0.0047237	0.0038552	-0.00245352	-0.000772979	-0.000486506	0.00675691	-0.00348606	-0.00305671	-0.00270906	0.00178553	0.000341221	0.00503561	-0.0017292	0.00735516
COX15	-2.76394e-05	0.000547204	0.00164195	0.000249151	-0.00682496	-0.0125871	0.00140529	-0.00134395	-0.000788812	0.00242922	0.00112224	-0.00191194	0.0010945	0.00144363	-0.0014114	-1.26346e-05	-0.000220232	0.00150396	-0.000932809	0.0013061	-0.00137949	0.00357477	0.000642813	-0.00207943	-0.00107044	0.0014298	0.00269767	-0.0010834	-0.000515807	-0.00156979	0.00254126	-0.00150922	0.000732136	0.00243226	0.00156016	-0.00101817	0.00198321	-0.00111281	-0.00259521	0.000180618	0.00168754	0.00199784	-0.00209221	-0.00232961	-0.00013829	-0.00383503	-0.00172987	0.000625776	-0.000627169
CCDC88C	-0.00403075	-0.00666108	0.00102757	-0.00588925	0.00534716	-0.000614255	-0.00374475	-0.00495967	-0.003546	-0.000900973	-0.00613197	0.00280465	0.00222135	-0.00607013	-0.0056325	-0.00453306	0.000465826	0.00248492	0.00541344	-0.00245327	-0.00234628	0.00411774	0.00364606	-0.000285212	0.00865632	0.000820059	-0.00435847	-0.000191133	-0.00182973	0.00197825	0.0035675	0.00144167	0.00224279	0.00197855	0.00214945	-0.00206562	0.00255554	0.00202151	-0.00651724	-0.0069695	-0.00494741	-0.00302077	0.00254654	-0.0031958	0.00138149	0.00511773	-0.0013525	0.00366975	0.0060983
YAF2	-3.0288e-05	0.00407788	0.00161052	0.00221224	-0.0042095	-0.00469118	-0.00184837	0.00271438	-0.0025857	-0.00036251	-0.00190791	0.00188785	-0.000742568	-0.00358123	0.0019054	-0.00352807	-0.00368067	0.00271358	0.00231283	0.00127336	-0.00212547	-0.00194476	-0.00144974	-0.000788719	0.00195293	-0.000331406	-0.00176631	-0.00135106	6.26643e-05	0.000160306	-0.00271469	0.000307247	-0.000169656	-0.000986395	-0.000290581	0.000563111	-0.00220012	-0.00198637	0.00606213	-0.00125759	0.00395373	0.00180832	-0.000661381	-0.00326023	-0.000262486	-0.000915081	8.29912e-05	0.00193658	0.00149347
ZMYND11	-0.00167994	-0.000767163	0.000753589	0.0026607	-0.00185141	-0.00203812	-0.00240612	0.00150497	0.00407037	-0.0002894	0.000326976	0.00114067	-0.0021163	-0.00120425	0.00286084	-0.00175995	-0.00378339	-0.00259715	0.00118642	0.0026113	-0.000431081	-5.60893e-05	-0.000657673	-0.00137111	-0.000457097	0.000343481	-0.000666373	0.0010125	-0.00037196	-0.00100513	0.00131197	-0.00124166	-3.90541e-05	0.0034963	-0.000707044	-0.000806569	-0.00024401	0.000219079	0.000932094	-0.00206965	0.00137334	0.0019352	-0.000440382	-0.00192244	-0.00166848	0.000970074	0.000285909	-0.000126597	0.00270489
WAS	-0.00216037	-0.0064851	0.000782206	0.000794775	-0.00654868	0.00154624	-0.00370111	-0.0107453	-0.00523029	-0.00303449	0.0043056	0.00866531	0.00517524	0.00382454	-0.0061025	0.00718046	-0.00700699	-0.00214357	0.0017468	2.76604e-05	-0.00447975	0.00469165	0.00252901	-0.00306761	-0.00924023	0.00215242	0.00698294	-0.00149718	2.96565e-05	-0.013726	-0.00343965	-0.000548011	0.00251575	0.00462943	-0.00072742	-0.00232519	0.00213992	-0.00570092	0.015859	0.00253276	0.00268031	-0.00367965	0.00539758	-0.00203411	-0.0042093	0.000546149	0.00109216	0.00279195	-0.00266611
DPEP1	-0.00264255	-0.00467843	-0.00620114	0.00061444	-0.00847339	0.00218211	-0.00147764	-0.0147174	-0.0137412	0.0143701	-0.0102883	-0.00186723	-0.00185827	-0.000946937	0.00532274	-0.00513295	0.0129953	0.00374312	-0.00126139	-0.00899257	0.00156449	-0.00335459	-0.00531175	-0.010704	0.00348536	0.00283671	-0.00804065	-0.00250648	-0.0113357	0.00137173	-0.00749516	0.0205944	0.0059413	-0.0124904	-0.00857525	0.00373512	-0.00274845	0.0161428	-0.00906266	0.00910403	-0.00500833	-0.00347483	0.00272125	-0.00502567	-0.0096524	0.0214707	0.00150843	0.00559489	0.0171414
BID	-0.00121964	0.00378077	0.00021278	-0.00347123	0.00110739	-0.00816424	-0.000472586	0.000361186	-0.00377546	0.00356253	-0.00327412	0.00211722	-0.00271429	-0.00492361	0.00418072	0.00513999	-0.000507258	0.00146603	0.00205409	-0.00188584	-0.00266201	-0.00280248	0.00301971	-0.00127049	0.00616456	-0.00299467	-0.00322999	-0.000893856	-0.000708723	0.00354164	0.00294681	-0.000914324	-0.00474471	0.00812657	-0.000383133	0.00150898	-0.00181864	0.00342016	0.00189951	0.00418075	0.00243608	-0.00183199	0.00060518	-0.00188455	-0.0015255	-0.00307826	0.00185249	0.000825106	0.000339422
MATR3	0.00738262	0.0087647	0.00129747	0.0068599	0.0103167	-0.000295335	0.00147153	-0.0037057	-0.000674504	0.00407807	0.00492051	-0.00776766	-0.000144612	0.000378433	0.0158463	-0.0113281	0.00059406	-0.00307513	0.0066917	0.00276356	-0.00416735	0.000821615	-0.00404699	-0.00655801	-0.000957284	-0.00681692	0.002603	-7.15844e-05	-0.00239134	0.00853288	-0.00520883	-0.00497024	0.00188069	-0.00373481	0.00359281	-0.0034908	-0.00392509	0.00300849	-0.00153985	-0.00344552	-0.00189773	0.00269214	0.0104575	0.0004324	-0.0093423	0.00560556	-0.00234987	0.000868239	0.0042928
NPC1L1	0.00269084	-0.00527555	0.00532399	-0.000761285	0.00267723	0.0120041	0.0161246	-0.0103321	-0.0152351	0.0213284	-0.00613897	-0.00165773	0.000462755	0.00292376	0.00363881	-0.00303064	-0.00854506	-0.0073686	-0.00262907	-0.000237224	-0.00296635	-0.0117559	-0.00063292	0.00526055	-0.00645292	0.00576701	0.00709414	-0.00832296	0.00410672	0.00558436	-0.00310492	0.00208006	0.01085	-0.00432283	0.00692343	-0.00660531	0.00243916	0.00923964	-0.0042761	0.0024354	-0.00497956	0.00251875	0.00073568	-0.00174161	-0.002454	0.00298218	0.0059517	0.00160381	0.000204794
XYLT2	-0.00259081	-0.00206083	-0.00237403	-0.00864365	-0.00172507	0.00616045	0.00198435	-0.0021042	-0.00285853	-0.00207265	0.00131847	-0.00597413	0.00153059	-0.00504715	0.00126551	-0.000303322	0.00221652	-0.00150996	0.00119956	0.00124426	0.00417878	0.00382389	0.000817259	0.00298514	0.00216841	-0.00283411	-0.00207018	0.00333789	-0.000315612	-0.00188342	0.00158883	0.00165223	0.00376403	0.00131892	0.00384084	-0.00237176	-0.00238882	-0.0011968	-0.000142484	2.3548e-05	0.00184611	0.00414227	0.000182508	-0.00085881	0.000748541	-0.000411299	0.000446259	0.00305519	-0.000602632
RGPD5	-0.00321447	-0.00250488	0.00167478	-0.00264857	-0.00858377	0.00230018	-0.0128783	0.00290016	-0.0111053	-0.00479238	0.00278159	0.00854865	0.00991827	0.00601148	0.00222995	0.00814386	-0.00964851	0.00390305	-0.00614074	-0.0148052	-0.00347648	-0.0104961	0.0019192	0.015031	-0.00233565	-0.0065805	-0.000326183	-0.00145802	0.00143718	0.00215596	-0.00087506	0.000230188	0.00634466	0.00263563	-0.0030702	0.00511175	0.00121876	0.00216039	0.00704707	-0.00283645	-0.0144772	0.00196819	0.0041309	0.00237708	-0.00812895	0.00408133	0.00282042	0.00614406	0.0132867
STMN4	0.00448289	-0.00326805	0.00370676	0.0138987	-0.0118191	0.00422419	0.0268194	-0.0118917	0.00155773	0.0174047	0.00201095	0.0114452	-0.00554289	0.00109768	-0.00712633	-0.00214941	-0.00401669	0.00533108	-0.00629228	-0.00607256	0.00262672	-0.00274677	-0.0014674	0.00344457	-2.19351e-05	-0.00113401	-0.00995998	-0.000135239	-0.00443366	-0.00647953	-0.00263287	0.0047419	-0.0106495	-0.0145438	-0.00428011	0.00179771	0.00283777	-0.00700715	-0.00642935	-0.0141189	0.00459442	0.00903455	0.00127503	0.00856299	0.000684394	0.00188402	-0.00216278	-0.00197479	0.00417648
NUDCD3	-0.00389116	-0.00195452	-0.00125122	-0.00150474	-0.000174939	0.00199731	-0.00246933	0.000255824	-0.00155289	0.00366193	0.00194519	-0.00265191	0.00312006	0.0013331	0.00230948	0.00131424	0.00364928	-0.00194389	0.000531204	0.00349604	-0.00112196	0.00194397	0.000415917	-0.000451343	-6.43797e-06	-0.000537269	-0.000802767	-0.000614254	0.000706725	-0.00302693	-0.00158025	-6.1314e-05	0.00112048	0.00194728	0.00266595	-0.00177078	0.00226273	0.00162931	-0.00209539	-0.0020768	-0.000563628	-0.00284078	0.00055218	0.00261214	-0.000463074	0.000612636	0.0018543	-0.000322478	0.0029151
ISL1	0.0141961	-0.00578748	-0.00994405	-0.0149044	-0.00358988	-0.00816178	-0.0117381	-0.00460724	0.00789421	0.00654717	-0.00701965	-0.00270576	-0.00900972	0.00344947	-0.0173427	0.00496041	-0.00201912	0.00401155	-0.00322295	0.0195551	-0.00278243	0.00507261	0.00485893	0.00866994	-0.00298409	-0.00729825	-0.00402268	0.00238917	0.00343853	-0.0077703	-0.00203918	0.0148324	0.00485506	-0.00518559	0.00753511	0.00779828	0.00353325	-0.00312957	-0.0020307	0.00368282	0.0106458	0.00935169	0.00246704	0.00394271	-0.00588215	0.0127368	0.015913	0.013979	0.00716444
CHDH	0.0149283	-0.00718676	0.00085442	-0.000347704	-0.00349239	-0.010096	0.00853712	-0.004258	-0.00713355	0.00670609	-0.003965	0.00131437	0.00383299	0.00961424	0.0037452	0.00308021	0.00285535	0.00798262	-0.00651013	-0.00103946	0.0031636	0.00867415	0.000164913	-0.00336268	-0.000998778	-0.0016818	-0.00404872	-0.00479621	0.000999793	0.000572972	-0.00172109	-0.00420294	0.00121172	0.0052364	-0.00529339	0.000207124	0.00134197	0.0035421	0.00399926	0.00665385	-0.0068116	0.00269544	0.00366161	0.00935278	0.00693713	0.0111523	0.0115168	0.00481877	0.00224548
IL20RA	0.00232347	-0.00415562	0.0208582	-0.0152944	0.00047812	0.0122794	-0.000373313	-0.00473958	-0.00407523	0.00326917	-1.52184e-05	0.0053658	-0.00661051	-0.0149721	0.00446803	-0.00202868	0.0063215	-0.00174355	0.0127784	0.00774913	-0.00397055	0.00312408	0.00383468	0.000512162	0.000234291	-0.00491237	0.013586	-0.0147198	-0.00611048	-0.0112397	0.00576691	0.0103203	0.00200897	0.024844	-0.00368294	0.00776563	-0.000476752	0.0125176	-0.0110343	-0.000408684	0.00399328	0.00388765	0.00252121	-0.0052585	-0.000121703	-0.00211342	-0.00513832	-2.6369e-05	0.0106329
CLCA1	0.000816233	-0.00377559	0.00663003	0.000883217	-0.00140987	0.00326091	0.0189115	-0.0192413	-0.0179684	0.0235898	-0.00291814	-0.00328844	-0.00280944	0.00940653	0.00339197	-0.00972117	-0.0071252	0.00278425	-0.00400124	0.00716893	0.00811105	-0.000612169	-0.00330167	0.00133636	-0.00942452	0.00191236	0.00156882	0.00396462	-0.00100191	0.00633938	0.00208553	-8.2764e-05	0.00770715	0.00755954	-0.00550024	-0.00680674	0.00229778	-0.00171692	0.00184256	-0.00400987	0.00291908	-0.0042123	0.00581951	0.00500886	-3.35259e-05	0.00238821	-0.00681992	0.00151683	0.000536903
CLCA4	-0.00017612	-0.00675344	0.0277859	-0.0114089	0.00164037	0.000573783	0.00537686	-0.00104639	0.000179851	-0.00152525	0.0143893	0.00588369	-0.00934038	0.00236522	-0.00850666	-0.000654072	0.00692546	0.00823823	-0.00411261	0.00573156	-0.00205022	0.00645943	0.00099289	-3.69117e-06	7.18554e-05	-0.00322083	0.00329029	0.00325495	-0.00399265	0.00251679	0.00110171	-0.000707199	0.00725648	-0.0030468	-0.00106085	0.000665648	0.00467342	-0.000549297	0.00210448	-0.0122542	7.58807e-05	-0.00272673	0.0186454	-0.00120763	-0.00102268	0.00802247	-0.0106668	0.00253904	0.00144991
GLT8D1	-0.00121512	0.00260408	-5.58275e-05	-0.00262548	-0.00569822	-0.00463323	-0.000178686	0.00153308	0.00174269	0.00151505	-0.000952086	-0.000493128	-0.00170103	0.000340639	0.00239746	0.00139722	0.00290105	-0.00331076	1.6328e-05	0.00073977	0.00222315	-0.000925327	0.000531785	-0.000533607	-0.00248913	-0.00286544	-0.00164435	0.000985035	0.000324255	-0.00304773	-0.000193752	0.000923744	0.001286	-0.000343691	0.000950572	6.7956e-05	-0.000284365	-3.52776e-05	0.00295457	0.00165317	0.000929334	-0.000328376	-0.000980646	-0.000123127	-0.00223896	0.000931249	0.00279481	-0.000603205	-0.00071535
ATP2C1	-0.00130487	-0.00179913	0.000552031	0.000744806	-0.00317742	-0.00170393	-0.00336181	0.00144648	0.00450234	0.00269985	0.00234068	-0.00253352	0.000367899	0.000427943	0.00397961	-0.00149457	-0.00287455	-0.000336917	0.0018866	0.00251189	0.00269242	-0.00105321	0.000802585	0.00322293	0.0022305	0.001645	0.000480857	-0.000156038	-0.00114248	0.00046563	0.00333717	-0.00118017	0.00277347	-0.00027034	0.000260701	-0.000432644	-0.00208837	0.0015874	9.25731e-05	-0.00054225	0.00295549	0.000184497	0.000930515	0.000165916	-0.00187492	0.00213903	-0.00023927	-0.000879641	0.00310112
IGF1	0.00425122	0.00697453	0.00200783	0.00914001	-0.0170702	0.00292022	0.0011822	0.00190024	-0.00158214	0.0100481	0.00510532	-0.00680319	0.00921299	-0.00775695	0.00797189	0.00348398	0.0101522	-0.0148669	0.00963254	-0.00484947	0.00430398	0.000158018	-0.00883331	0.00421933	-0.00616536	-0.00246772	-0.00607182	-0.0223082	-0.0121903	-0.0133679	0.00477929	0.00305305	-0.00660659	-0.0108632	-0.00461544	0.0128064	0.00405202	-0.00391611	-0.0141784	-0.00505345	-0.0030755	0.0026339	-0.00407381	0.000885441	-0.000472098	0.0120033	0.014786	0.0034081	-0.00368401
SLC38A5	-0.00547196	-0.011688	0.0104235	-0.00604763	0.0123896	-0.00210314	0.00381494	-0.0043543	-0.00580688	-0.00216864	0.00981285	0.0064123	-0.00175853	0.0135259	0.00997142	0.0195039	-0.019116	0.0102512	0.0196175	-0.00411154	-0.0129189	0.0152777	0.00152573	-0.00808873	-0.00104561	0.00487318	0.00118451	-0.00254646	0.00136638	-0.00831884	0.011771	-0.0147109	0.00217697	-0.0134027	0.00139122	-0.00851181	-0.00675417	-0.011282	0.00236632	-0.000196335	0.0156318	0.00237191	0.000147799	0.0166869	0.0169458	-0.00766038	0.00920819	0.00883607	4.13839e-06
RALBP1	-0.0023471	-0.00143284	-0.00277632	-0.00332093	0.00209229	-0.000401647	-0.00413559	-0.00397706	-0.0020996	-0.00397933	-0.00237491	0.00368762	-0.000472409	0.00106826	-0.00572467	0.00146362	-0.000638726	0.000285169	0.00219114	0.00284035	0.000460226	-0.000461284	0.000115866	-0.000298844	0.00169992	0.00307183	0.000568958	0.000116281	-0.00246842	0.00163355	-0.0024766	0.0010063	0.00113701	0.00042644	-0.000612372	0.000737086	0.00142815	-0.00156027	-0.00254202	-0.000298717	-0.00251581	-0.000665576	-0.00218752	-0.00272083	-0.00332772	0.00276418	0.00390241	0.000202254	0.00156945
RUFY3	0.00405412	0.00129401	0.000160773	0.00275225	-0.00351123	-0.00186046	0.00296906	0.00210317	-0.0015639	-0.00235334	0.00316604	-0.000221113	0.00146355	-0.00105518	0.00246468	-0.0015549	0.00302438	0.000901979	0.00521267	0.00174125	0.000741048	0.000730897	0.00169572	-0.00307306	-0.000508865	0.00257857	-0.00241871	-0.00132579	-0.00348398	-0.00179569	-0.000936368	-0.00115024	0.00229077	-0.00146955	0.00121098	0.000127533	0.00119295	-0.00089073	-0.00253627	-0.0052866	-0.00258343	-0.00158928	0.00312203	0.00109993	0.000213201	0.00433948	-0.000778324	0.00386493	-0.00213858
CNTN1	0.0126814	-0.00355486	0.0061621	0.000122325	-0.00576753	-0.0118014	0.00964866	0.00963808	-0.0117404	-0.00568953	0.00633436	0.00645824	-0.0142979	0.000237063	-0.00798952	0.0188492	-0.000716037	0.00565109	-0.0106532	0.0285773	-0.00481421	0.00967055	-0.00339042	0.0173594	0.0159432	-0.0142123	0.0103933	0.00405669	0.00722702	0.0160406	-0.010949	0.000259732	-0.0120748	0.00476187	-0.000363247	-0.00255596	0.00693589	0.0211889	-0.00837604	0.00773067	0.00343709	-0.0161138	0.00637816	0.00533257	0.00272397	-0.0160902	-0.00411945	-0.0162645	0.00232551
SLC11A1	0.000154413	0.00161419	0.00650773	-0.00368069	-0.00357969	-0.000283287	0.00260365	-0.00343827	-0.00663641	0.00172107	0.00311653	-0.00127798	-0.00122569	0.00352646	0.000449025	1.36109e-05	0.00128	-0.00485729	-0.00612741	-0.000394968	-0.00423531	0.00709696	0.0055542	0.00185462	0.00751288	0.00641165	-0.00513968	-0.00420704	0.00558227	0.00238336	0.00143276	0.00128206	0.00287999	0.00226772	0.0117116	0.00339785	-0.00267447	0.00109383	0.00895348	-0.00320487	0.00624465	0.00906808	-0.00819022	-0.00645079	0.00242291	-0.00250487	0.00653053	-0.00863057	0.0153641
WWTR1	-0.00909267	0.00495074	-0.00174235	-0.00146702	-0.00774488	-0.00763808	0.00213874	-0.00421312	0.0117346	-0.0068999	-0.00852142	-0.000390469	0.000876309	0.00283143	0.00128374	-0.00740034	-0.0017445	0.00567518	-0.00258201	0.00364338	-0.00307752	0.00721515	-0.00850735	0.00263088	-0.00580856	0.0037751	-0.00674899	-0.00515062	0.000166819	-0.00149423	0.00149748	-0.00300386	0.00401917	-0.00174028	0.00238031	0.000358019	-0.00160908	-0.00254121	0.000349702	-0.000281361	-0.00394232	-0.0046864	0.00286204	0.000452471	-0.00186777	0.000423443	0.00393975	0.00131433	0.000817035
AGPS	-0.00301063	0.000177891	-0.000705607	0.0015763	-0.0062901	-0.0154216	-0.0033389	-0.00164342	0.00104336	0.000670273	-0.00304682	-0.00287712	0.00176754	-0.00123312	-0.00219822	0.00259643	-0.00223834	-0.000546444	0.00428454	0.00129566	0.00225352	0.000969097	-7.72542e-05	-0.000696016	-0.002904	0.0014484	0.000559188	-0.00112062	-0.00231513	0.00402074	0.00252182	-0.00093853	-4.55257e-05	0.000879742	-0.00172944	-0.00105395	-0.00208208	-0.000540697	-0.00258447	-0.00210945	0.00287212	0.000167482	0.00179205	0.000823459	0.000503035	-0.000512598	-0.00206519	0.00136501	0.00254247
STEEP1	-0.00177519	-1.38286e-05	-0.000632116	-0.00220969	-1.1136e-05	-0.00262169	0.00082881	0.00511658	-1.06658e-06	0.00219549	-0.00232361	-0.00121869	0.00449979	0.00212493	-0.00255248	-0.000780578	0.000932758	-0.00131987	0.0012651	0.00104397	-0.00579109	-0.00383534	0.00167626	0.000552624	0.000297486	-0.00101977	-0.000801874	-0.000481978	-0.00103056	-0.00264274	-0.00162808	-0.00332207	0.0014391	0.00207959	0.00296636	-0.000913386	0.00295847	-0.00286043	0.00398293	-6.99198e-05	0.000116198	0.00306401	-0.0015541	0.000492442	-0.00315915	-0.000111129	0.00318818	0.000234025	0.000498457
ATP1A2	0.0135691	-0.011022	-0.00863647	0.0194232	-0.016969	-0.00591141	-0.00231436	-0.00236779	-0.0149163	-0.00366079	0.000754968	0.0179975	0.00297419	-0.00420083	-0.0130312	0.0145892	0.00830725	0.00447921	0.00728284	-0.000942874	-0.0192656	0.00648685	-0.00895687	-0.0139376	0.00829373	0.0136557	-0.00727774	0.0244504	0.023804	-0.00019292	0.00231513	-0.0013898	-0.00738004	0.00614753	0.00450434	-0.00626633	0.000352459	0.0128561	0.00694266	-0.00708479	0.0140405	-0.00816487	0.0053457	0.00192533	-0.00555998	0.010051	-0.00505593	-0.022677	0.00467637
TTC27	-0.00225747	-0.000669682	-0.00092839	0.00108495	0.00123819	-0.00199604	-0.00243053	0.0030525	-0.000839532	0.00428505	-0.000635372	-0.00237086	0.000390941	0.00201758	0.000839645	0.00391354	-0.0010364	-5.36074e-05	0.00217815	0.00163612	-0.00426105	-0.00192067	0.00298209	-0.00100667	0.0030255	-0.00331919	-0.00126606	-0.00104408	-0.000121171	-0.00205492	0.00284591	-0.00156688	0.00151243	0.00278617	0.00169029	-0.00041552	0.00281171	0.000383266	-0.000585193	0.00182341	0.00100475	0.00250257	0.000420739	0.00182634	0.000205107	8.01237e-05	0.00104138	-0.000729788	0.000633309
ZNF582	-0.00149996	-0.00538596	0.00134261	0.00370477	-0.00560628	-0.00832199	0.000994943	0.00385595	-0.00566936	-0.00537003	0.00223198	-0.0013286	-0.00429248	-0.0117227	0.00486001	0.00420708	0.00678938	-0.000893149	-0.00470736	-0.00733103	-0.0019809	0.00534801	0.00101296	0.00299451	-0.00468943	-0.00118267	-0.00826582	0.00778137	-0.00709663	-0.00367428	0.00475743	-0.00400146	0.00402021	0.00403317	-0.00069872	0.00339179	-0.000319912	0.000344849	0.000841903	0.00152917	-0.000343746	-0.00395968	0.00897136	0.00183164	-0.000453797	0.00376577	-0.000756928	-0.00199123	0.00461481
VSIG2	-0.0104073	0.000479249	0.0157445	-0.00959003	0.00546215	-0.0036424	0.00306596	-0.00938113	-0.00374485	-5.90002e-05	-0.00690168	0.00413283	0.00103896	0.0224026	-0.001044	-0.00886675	0.00631225	0.00461741	0.00355556	0.00110513	-0.00170815	-0.00228308	0.00360135	0.00105015	-0.000339316	0.0101096	0.0127142	0.00135315	0.0155284	-0.00261329	-0.00832964	0.00717741	-0.00622547	-0.00124866	0.00846793	-0.00142053	-0.00101892	0.000237956	0.00418124	-0.000113111	0.00116289	-0.0112395	0.0106409	0.00947253	-0.0128677	-0.000362014	0.00118386	0.00956918	-0.00358721
PHLDB1	-0.00772754	-0.00770975	-0.00610825	0.00228401	0.00485161	0.0017062	-0.000671378	-0.00146334	-0.00637704	-0.00563392	0.00274624	0.00033416	0.00338728	-0.00115334	0.0016608	0.00527659	0.00897631	-0.00122008	0.000394805	0.00263335	-0.000129822	-0.000752574	-0.000667837	0.000784712	0.00274177	-0.00794642	-0.00382918	0.00411245	0.00206162	0.000477958	-0.000985183	0.0031339	0.00396212	-0.000988142	-0.000262259	0.00285431	-0.00194695	0.00154331	0.00408257	-0.00181542	0.00165619	-0.00401229	-0.00292335	0.0025177	-0.00359206	-0.000334446	-0.00245687	-0.00715935	0.0056304
MARCO	0.00937479	-0.00122827	-0.00611042	-0.00507242	0.0051159	-0.00501397	-0.00688055	-0.0088292	-0.00693583	0.00259267	0.00109144	-0.00211634	-0.0032791	-0.00119837	-0.00222423	0.0117536	0.0110394	0.00413691	0.0180209	0.00289451	0.000796032	-0.0127967	-0.0112213	0.00222376	0.00469937	0.00350677	0.0031635	-0.00917087	0.0074556	0.0091504	-0.0185177	0.0029744	0.00731377	-0.00673924	0.00700082	0.00253101	0.0123479	-0.00346034	0.00321575	-0.00733145	0.00210601	-0.00454453	-0.00220495	-0.0114305	0.00342642	0.00423727	-0.00819114	-0.000843043	-0.00524372
CYP24A1	0.0218004	-0.00371732	-0.00129454	-0.0108973	0.00936778	-0.00587865	-0.00407618	0.0170989	-0.0294905	-0.0262652	-0.00869605	0.00495198	-0.00367882	-0.0217433	0.0142542	0.000514573	0.00462818	0.0278914	0.00265488	0.00978318	-0.00237175	-0.00856886	-0.0248053	-0.00379154	0.00872552	-0.00241968	-0.0154851	-0.00591235	0.00145143	0.00470584	-0.00042154	0.00741985	1.3967e-05	-0.0106615	-0.00295083	0.00627572	-0.0110077	-0.0290622	-0.0014202	-0.0108571	-0.00402255	-0.0102076	-0.00272325	-0.00309903	-0.000944955	-0.00864361	-0.00433612	-0.00847651	-0.0128668
PRDM11	-0.0023421	-0.00576432	-0.00145542	0.00139627	-0.00267639	0.00309666	-8.86341e-05	0.00326762	-0.00228388	-0.00677996	0.00356405	0.00688215	-0.00252118	-0.00553876	-0.00153346	-0.00566933	-0.00505973	0.00163105	-0.00105721	0.00213617	-0.0050591	0.00296538	0.00319758	0.000663919	0.00111852	0.00324474	-0.00206527	0.00155429	-0.00186908	-0.000661215	-0.00171867	0.000848302	0.00201887	0.00313898	0.00328818	-0.00245686	0.00245355	-0.000747659	-0.000156142	0.000617459	-0.0017344	0.00477858	-0.00125052	-0.00166952	0.00230588	-0.00103317	0.00428523	-0.00550596	-0.000132224
SYT13	0.0149978	-0.00762584	-0.00584199	0.00979379	-0.00252508	0.000488242	0.00271534	-0.00167244	-0.01229	0.0141437	-0.00524034	0.0194688	7.8784e-06	0.0104098	0.000693544	-0.00508736	-0.00437698	0.00373248	0.000994798	0.00405266	-0.00177429	-0.000491553	0.000844958	-0.00168657	0.00497919	0.000781881	0.000227192	-0.0114398	0.00589444	0.00761009	-0.00560728	-0.00863684	0.00318218	0.00698925	0.000691556	-0.00603859	0.0025066	-0.00801269	0.00429903	0.00289667	-0.00668654	0.00817883	-0.00137732	0.00610233	-0.00542618	-0.00797107	0.00646259	-0.0105711	0.0084528
SNAI2	0.00698354	0.0017287	-0.00285629	-0.0108058	-0.0197629	0.00448012	0.00556582	-0.0081078	0.0296539	-0.021816	0.013632	-0.00826852	-0.00354874	-0.0121189	0.00171968	0.00559294	0.00228041	-0.00588238	0.00154484	0.00876894	-0.00345477	-0.00177819	0.00721459	0.0044313	-0.00262312	-0.000467816	0.00330869	0.000375154	0.0122217	0.0090111	-0.00790681	-0.00895767	-0.00414889	0.000846103	-0.0161637	0.0150102	-0.00350015	0.0054418	0.00764577	-0.0012533	-0.00776149	0.00158661	0.0095793	-0.00273717	-0.00308886	0.0030003	-0.0192709	0.00666531	-0.0105748
CD74	0.0146722	-0.0107561	0.00764743	-0.013669	-0.00225869	0.000410776	0.000368327	-0.014063	0.00976265	-0.00899415	-0.0157267	0.00919275	-0.0066696	0.00809137	0.0166923	0.00442048	-0.00765786	0.0111839	0.00235122	0.00235526	-0.00700646	0.00534686	0.00753061	-0.0123764	-0.00376416	0.00335878	-0.00625616	0.00715315	-0.00800773	-0.0113959	0.010404	-0.0210462	0.0146399	0.00554988	-0.00116992	0.00810441	-0.00272472	0.000544239	-0.00142927	0.0147357	0.0106987	0.00472331	0.00197824	0.0132659	-0.0141362	0.0105864	0.00593479	0.00388293	-0.00671629
HGF	-0.00628571	0.00367361	0.000291773	0.0129757	-0.0273388	0.0135911	0.00613329	-0.00780852	-0.00130453	-0.0274371	-0.00127101	-0.01302	0.0106233	-0.0035891	0.00259676	0.00561368	0.00508701	-0.0121487	0.0023436	0.000712233	-0.00342292	0.00665339	0.00910016	-0.0105472	-0.00563651	-0.000563846	0.000686759	-0.000743742	-0.0116388	-0.0214637	0.00068555	-0.00579523	0.00590423	-0.0102873	0.00948591	-0.00634471	0.00464944	-0.00384088	-0.0131081	0.0165813	-0.00272106	-0.0047676	-0.00489691	0.0117922	-0.0102028	0.0129337	-0.0120383	0.0135306	-0.00576807
ZRANB1	-0.00380801	-0.0094693	0.000431555	0.00505329	-0.00140497	-0.00435074	-0.00401187	-0.00202559	0.00041974	0.00177352	0.00158681	-0.00327028	0.000483855	-0.00270828	0.00144467	0.00215476	-0.000397731	-0.00539899	0.00410529	0.00116764	-0.00277577	0.000686424	-0.00422302	-0.000583059	-0.00138328	-0.000791295	0.00351525	-0.00195983	-0.00150286	-0.00131457	0.000749411	0.000437341	-0.000594457	0.00169455	0.00326519	-0.000834296	0.00255229	-0.00119635	-0.00142636	-0.00183431	0.000615711	0.00016709	-9.81374e-05	-0.002722	-0.00309177	-0.00248723	0.000921207	-0.000972666	0.000513652
NCDN	-0.00728282	-0.00848484	0.00103384	-0.00211585	-0.002123	0.00325044	0.000634029	-0.00150871	-0.000529664	-0.00798698	0.00248873	0.00215626	-0.00215291	0.00234126	0.00277085	0.00225243	0.00640814	-0.0002906	-0.00538095	0.003503	0.00302436	-0.00161722	0.00503741	0.00168584	0.00703487	-0.0052955	-0.000819074	-0.0016202	0.00063749	-0.00358553	0.00171269	-0.00372379	0.00186656	0.000462786	0.0057628	-0.00176531	-0.000436054	-0.000216002	0.000559447	-0.00144363	0.00127287	-0.000813081	0.00572596	-0.00166633	0.000494898	-0.000775852	-0.00158958	-0.00157489	-0.000109038
ADGRA2	-0.0182992	-0.00940954	-0.0168907	0.0126342	-0.0142227	0.00420932	0.00524524	-0.0131722	0.00907441	-0.0137497	-0.000513723	0.00246539	0.0085417	-0.0098903	0.00325937	0.0129828	0.0113708	-0.00986665	0.00681184	-0.0103595	0.00184349	0.0134056	0.00197938	-0.00265812	0.00151408	-0.0184686	-0.00623448	0.00159719	0.00757597	-0.00623778	0.000294861	0.00654002	-0.00333162	-0.00785098	4.40764e-05	0.00942493	0.00184762	-0.00814989	0.00740901	-0.00238043	-0.00983983	0.00236709	0.00512977	-0.00166304	-0.00337581	-0.00580999	-0.00248374	-0.00177601	-0.00736238
CCT8L1P	0.00044431	-0.000542433	0.000998019	0.000413593	7.79925e-05	-0.000256261	-0.000748046	-0.00101133	-0.00145202	-0.00200282	0.00111918	0.00298122	-8.47206e-05	0.000867981	0.00108939	-0.000289289	0.00038517	-0.000253597	-0.00205739	0.00459006	0.00409685	-0.000926569	0.0018057	-0.000190248	-0.000526037	-0.00131234	-0.00130363	-0.00118104	-0.00237998	0.00425244	-0.0047202	-0.000424767	-0.0017721	0.00301027	0.00136884	-0.00251293	0.00276153	-0.0011505	0.00166192	-0.00139651	0.00130356	0.00348651	-0.000840694	-0.00427302	-0.00199249	0.002691	-0.00338466	-0.00192518	-6.24014e-05
ZFP64	-0.002345	-0.00158157	-0.00183535	-0.00300685	0.00124631	0.00219375	0.000872459	-0.00116278	-0.00293475	-0.00249432	-0.00246622	-0.00379873	0.000293807	-0.000715147	0.000614994	0.00190605	0.00451657	0.00025433	-0.00214866	0.00139275	0.000175495	-0.00144002	0.000964858	-0.00268572	0.00138618	-0.00306731	-0.00293954	-0.00162402	-0.00302653	0.000118901	0.00182066	0.00258284	0.000596339	0.00309185	0.000890935	0.00263637	-0.000290667	0.00198409	0.00102551	-0.001893	0.00296005	0.0032179	0.00221819	-0.00272128	-0.000111102	0.000714876	-0.00210867	0.00028047	-0.00100663
MNAT1	-0.00118505	0.00148935	0.00242602	-0.000317333	-0.00554479	-0.0116822	-0.000236361	0.000342314	0.00310452	0.000989087	0.00127041	-0.00198508	-0.00653299	0.00012213	-0.00248225	-0.000307336	-0.00413307	-0.000700642	0.000334407	-0.00399497	0.00172215	-0.000982078	-0.00204403	0.0014358	0.00504765	0.00200585	-0.000999555	-0.00063302	0.00247287	-0.000695896	-0.00181845	0.00175857	-0.00217555	0.00138818	0.000555775	0.00175732	-0.00105409	-0.00188245	0.00266109	0.00226271	0.00216078	0.000292476	-0.00203609	0.000777708	0.00160041	-0.000853408	0.00333987	0.000931325	0.002524
SAMD4A	-0.00302401	0.00237729	-0.00681083	0.00203333	-0.000391523	0.000931403	0.00171167	-0.00451701	0.00919685	-0.00225493	0.00347389	0.00528306	0.00682357	-0.00906594	0.00249294	-0.00966942	-0.00676387	0.00371675	0.00471758	0.00760394	0.00390705	-0.00220353	-0.00711408	0.00189639	-0.00574635	0.0127425	0.005114	-0.00528764	0.0041833	0.00311008	-0.000154574	-0.000877288	-0.00861557	0.00205106	-0.00418197	-0.00106247	-0.00279626	-0.000625193	-0.00132366	-0.00328029	0.00108506	0.00319188	-0.00155501	-0.00681248	0.00267043	-0.000301134	0.0050894	-0.00217588	0.000717379
RUNX3	-0.00729675	-0.00558813	0.0125139	-0.00687116	-0.0244088	0.0169612	-0.0130351	-0.0159898	-0.00992706	0.00276437	-0.00625826	-0.00907999	-0.00655378	0.0027053	-0.0126549	-0.000915092	0.000530916	0.00859938	0.00790021	0.00798219	-0.0126141	0.00180841	-0.00589028	-0.00668264	0.00349755	0.00877511	-0.0112231	-0.00717498	0.00100944	-0.00362012	-0.00240752	0.00579923	-0.00739949	-0.0186256	-0.00272494	0.00250836	0.00492057	0.0170133	-0.0192446	7.04016e-05	0.0036595	-0.000199367	-0.000145031	0.00125189	-0.0371939	0.00320384	-0.0139775	0.0019301	0.0227872
MRE11	0.00205448	-0.00123537	-0.00255786	0.00120074	0.00382873	-0.00518601	-0.00390054	0.00475746	0.000597505	-0.000887088	-0.0015693	0.00023504	0.00358668	0.00194186	-0.00236502	0.00110727	-0.00214887	0.0019575	0.00303035	0.00183923	-0.00166795	0.000280829	0.00237675	-0.00134593	-0.000650562	0.00198114	0.00120638	2.77012e-05	0.000833463	0.000415609	-0.00127355	-0.000324892	8.13394e-05	0.000991315	0.00274573	-0.00115065	0.000660775	0.00304186	0.000644844	0.00130752	0.00145415	0.00402275	-0.00236145	0.00180597	-0.00357812	4.61659e-06	-5.67439e-05	0.000185447	0.00343617
PLEKHB1	0.000789103	-0.00807278	0.013043	0.00128087	-0.00479012	-0.00755355	-0.00232119	-0.00471399	-0.0118482	-0.00337745	-0.0280045	0.0140795	-0.00380219	0.00878456	0.00646222	0.0132775	0.00131126	0.0124538	0.00954335	-0.00857804	-0.000653256	-0.0040099	0.0070727	-0.00134881	0.00488145	0.00673281	-0.00425806	0.00348311	-0.00141122	0.0056727	0.0101624	0.00181156	0.00708283	-0.0062708	0.00408421	0.00366874	0.00348047	-0.00815891	-0.0207379	-0.00531936	0.00211531	0.00143161	-0.00527642	-0.000175207	0.00578668	-0.007831	0.00853764	-0.00106517	-0.000169197
SERPINB1	-0.00554177	0.00122887	0.0110805	-0.0117068	-0.000805136	0.00357012	0.0028356	-0.0100991	-0.00656449	0.00367146	-0.00396418	0.00439382	-0.00409566	0.00598494	0.00160265	-0.00326633	4.19045e-05	0.00283599	0.0042302	-0.0031588	-0.001584	-0.00278639	-0.00210265	-0.00217683	-0.00254462	0.00661676	0.00266329	-0.00135737	0.00337724	0.00116934	0.00218759	0.00243025	-0.00515405	-0.00550965	-0.0032683	-0.000266086	-0.00278284	0.0034732	-0.00543059	-0.00226889	0.00682142	0.00503902	0.0034115	0.00123407	-0.0067029	5.11766e-05	-0.00539579	0.0065447	0.00295873
CYP3A43	0.00332361	-0.000945523	0.00142577	0.00427649	0.00894821	0.00552176	-0.00436604	0.00649139	-0.00639233	0.00072681	-0.00171435	-0.00481924	-0.00120795	-0.00504319	-0.00196552	0.0010714	-0.00281426	-0.00404882	0.0012465	0.00230573	-0.0018729	-0.00196799	0.00181988	0.00145758	-0.00153938	0.00870889	-0.000887495	0.00277166	0.00186733	-0.00408144	-0.00657792	-0.00179797	-0.00452828	0.00643322	0.00247738	-0.00101806	0.00337046	0.00714604	0.000273658	-0.00230835	0.00656543	-0.00263572	0.000229894	0.00285457	-0.000207626	0.00211323	0.00109843	-0.00143219	-0.000817187
SLC7A9	0.00301226	-0.0064384	0.00359072	0.00410591	-0.000299964	-0.00237583	0.0112223	-0.0111122	-0.0116255	0.0122727	-0.0011676	0.00431121	0.00465705	-0.00239366	0.000596684	-0.00334291	-0.000651214	0.0109658	0.00401297	-0.00921013	0.00258384	-0.000253831	0.000812939	0.00615098	-0.0094952	-0.00190071	-0.00312701	0.00627518	0.000626026	0.000307885	-0.000993075	-0.00226332	-0.00394927	0.0118617	-0.000159634	0.00109238	0.00189228	0.00451898	0.0061862	-0.00150062	0.00201627	0.00411451	-0.00128174	-0.00128182	-0.00837373	0.000598575	-0.00191424	0.0152218	0.00828424
SPAST	-0.000578233	-0.0011341	-0.00102178	0.00239817	0.000340607	-0.00479376	-0.00256036	0.00229317	0.000620228	-0.000223349	-0.00416541	0.00136236	-0.00395174	0.000188507	0.00281221	0.000364911	-0.00178089	-0.00066341	0.000597008	0.00412375	-0.00129293	0.00207305	0.000403131	-0.00197495	0.00163002	0.000696152	-0.000592014	-0.00196071	-0.00183587	0.000821808	-0.000800015	0.00120653	0.00280327	1.69852e-05	0.00220849	-0.000348581	0.00180443	0.00066652	0.0014152	-0.00475251	0.00272317	0.00172455	0.00330121	0.0016578	-0.0034216	0.00241649	-0.000191907	0.00250656	0.00196919
NRXN3	0.0090665	-0.00354767	0.00334485	0.00538817	0.00488437	0.00491953	-0.00842671	0.00235598	-0.00151573	0.00834695	0.00123781	0.00603516	-0.00250433	0.000521242	0.00960462	0.0110092	-0.010198	0.000716369	-0.000436262	-0.00370014	0.00299505	-0.00432801	0.00209204	0.00987524	0.00276717	-0.00458779	0.00418151	0.00940142	0.00309175	0.0117523	0.0106732	0.0178238	-6.8105e-05	0.000487168	0.00680029	-0.000309446	0.00272013	-0.00493341	-0.0032149	-0.0138184	0.0119857	-0.00945179	-0.00237881	0.00740612	0.00632218	-0.00225127	-0.000277123	0.0199387	0.030934
OSBPL5	-0.00551925	-0.00669506	-0.00336829	-0.00831587	-0.000613618	0.00815476	0.00339181	-0.00263134	0.00801271	-0.0100002	0.00413069	-0.000174494	0.00382114	0.00550583	0.00389314	0.00179108	-0.00442197	-0.00616687	0.00331006	-0.000294781	0.0011559	0.00428598	0.00145842	-0.00237404	0.00185088	0.00236168	0.00164728	-0.00594059	0.00135063	-0.00152583	-0.00367384	0.00298571	0.00355957	0.00131746	0.00316019	0.00109919	-0.000184017	0.000984811	0.00165238	-0.00348158	0.00298573	-0.0034214	0.00413991	0.00491423	-0.00231778	-0.000473047	-0.00769017	-0.00207291	-0.00428353
AQR	-0.000293195	-0.0016348	0.000170324	0.00315253	-0.0037262	-0.0103454	-0.00397077	-0.00139213	0.00147807	0.00025964	-0.000601692	-0.00358968	0.00132481	0.000910209	-0.00167899	-2.11535e-05	0.000334406	-7.70186e-05	0.000660635	-0.000775044	-5.62834e-06	0.00406359	3.34731e-05	0.000105065	0.000505944	-0.00106115	-0.00137197	-0.000895716	-0.000267079	-0.000462932	0.00199982	-0.000569978	0.00126426	0.00140046	0.000970555	0.000892714	-0.000315908	-0.000148939	-0.00319979	-0.000372029	-0.00133036	0.00304501	0.00268382	-0.0017939	0.0016677	-0.000915743	-0.00236625	0.000358501	0.00379627
CPS1	0.0107511	-0.00788982	-0.0065409	0.000457142	-0.00592526	0.0033978	0.00210202	-0.000669464	-0.0053645	0.00787953	0.00329274	-0.00753019	0.000130204	0.00379724	-0.000566307	-0.00872084	0.00196389	-0.0045026	0.0113138	0.00314424	0.00254025	-0.000170671	0.00833389	0.00353253	-0.00145743	-0.00620622	0.011212	0.00613349	-0.00371778	0.0109488	0.00385008	-0.0124041	-0.00288729	-0.00454679	-0.00714172	-0.0101559	-0.0120888	-0.00534391	0.00657862	-0.00669586	-0.00524297	-0.0156498	-0.00206272	-0.0139917	-0.0057006	0.0101002	0.00243873	0.00339966	-0.00741355
C8B	0.000402445	-0.00101416	0.00493578	0.000519416	0.00203246	-0.00044382	-0.00217278	-0.00399046	0.00170619	-0.00498562	-0.00584795	-0.00507308	0.00218845	-0.00225831	-0.000466796	-0.000929332	-0.00383448	-0.00115486	-0.00209334	9.12935e-05	-0.00120075	-0.00328484	-0.00133522	0.00038879	-0.00214227	-0.00289366	0.00216138	0.00283856	8.3045e-05	-0.000830628	0.00165313	-0.000389536	-0.000809344	-0.00037132	-0.00334886	0.00691526	0.012929	0.00126247	0.00281011	-0.000872999	0.000500717	-0.00775764	-0.012628	0.0039067	-0.00285295	-0.00406752	-0.0015434	0.000116657	0.00247501
FHL1	-0.00849436	0.00705336	-0.00302098	0.00226752	-0.0141101	-0.00306045	0.00951841	-0.0083931	0.00285539	-0.00341167	0.00416652	-0.00117222	-0.00397599	-0.00746041	-0.00120878	0.00524217	0.00552142	-0.00375567	0.00458235	-0.0093983	0.00396204	-0.00696618	0.00563805	-0.00336051	0.00420381	0.00360402	-0.00135119	0.00496557	0.00313717	0.00229225	0.00111881	-0.00286613	-0.00151482	-0.00378809	0.00126033	-0.00428836	0.00219072	0.00366264	0.00610736	-0.0117498	0.00394468	-0.00585527	0.00500313	-0.0062706	-0.00242809	-0.00224326	0.00248542	0.000929418	0.00502628
RTF2	-0.0021406	0.00425661	-0.000870888	-0.00312607	-0.0054779	-0.00622027	5.71121e-05	-0.00116326	0.000481612	0.00514292	0.00232482	-0.000585883	0.00077219	0.00330634	0.000266475	0.000819641	0.00214435	0.000381859	0.000575383	-9.14009e-05	-0.00135285	8.84401e-05	-0.000974599	0.00087881	-0.00235894	0.000298002	0.00127681	-0.00204098	-0.00172964	-0.00195323	-0.00171446	0.00177642	0.000462931	0.000689813	-0.000149785	0.00146758	3.44376e-05	-0.000730386	-0.0028528	-0.00186483	0.00372205	-0.00106211	-0.000580237	-0.000720815	0.000120244	-0.000457561	0.000201154	-0.00133665	0.00120968
GABRA1	0.00255197	0.000810283	0.007346	0.0161199	-0.000717804	0.00209585	-0.00410198	0.00146945	-0.00609303	0.00531337	0.00885307	0.00895391	-0.00570242	0.00827991	-0.000160476	0.00477104	0.00228176	-0.00175379	-0.000525264	-0.00360362	-0.00589762	-0.00429148	0.00315592	-0.00117927	0.00323513	-0.00726819	0.00227043	0.00131589	-0.00136292	-0.00433995	-0.00255774	0.00111261	0.00208079	0.00126426	0.0007224	0.000900148	-0.000159547	0.000932476	0.00364095	-0.00156162	0.0101782	-0.0065664	0.00320895	-0.00199667	0.000825087	-0.00431264	-0.00580542	-0.0035602	-0.00120797
NLRP2	0.00288538	-0.0165843	-0.00251994	0.000745394	0.0133077	-0.0153937	-0.00792031	0.00844903	0.0261082	0.00113898	0.00876243	0.00667124	0.00537727	0.00321042	0.00587655	0.0260274	-0.00740609	0.00192856	-0.0189353	0.00444708	-0.00444796	0.0051182	0.0011559	-0.0233546	0.00857728	0.0243494	-0.0141672	0.00446419	0.0242045	-0.0079576	-0.0141227	-0.00417061	0.0196818	-0.00503451	0.00985624	-0.00361022	0.017381	0.0405042	-0.0047081	0.0114468	-0.0357547	0.0218449	0.00372759	0.00513253	0.0227066	-0.0163214	0.0183182	-0.0192308	-0.0364187
SLC45A4	0.000852514	-0.00695804	0.000796343	-0.00453223	-0.00412572	0.00807103	-0.00779817	-0.00164454	-0.00132952	-0.00548166	-0.00977391	0.0049109	0.00131801	-0.00315519	-0.00144605	-0.0123945	0.00915002	0.00467824	0.011062	0.00242101	-0.000308284	0.00287582	0.00780307	-0.00978209	0.00819897	-0.00154973	-0.00871819	-0.00818553	-3.16769e-06	-0.00509903	-0.00512537	-0.00434896	0.00124376	0.00245515	-0.00809647	0.00153438	-0.00434332	-0.00157102	0.0054112	0.00465518	-0.0011728	-0.000530934	0.00029744	0.00112769	0.00956528	0.00530997	0.0065924	0.0124641	-0.0079425
RNF10	-0.00383681	-0.00190609	-0.000531453	-0.00427406	4.5002e-05	-0.00307905	0.00010949	-0.00197597	0.00208142	0.00545963	0.00100511	-0.00177165	0.00334878	-0.00185051	0.00193682	0.00288012	0.00303865	0.000535784	0.000280491	0.00101625	-5.65476e-05	0.0014238	-0.000757861	-0.00015888	-0.00192325	-0.00221958	-0.00171574	0.000641024	0.00181873	-0.000180957	0.00163223	-0.00300631	-0.00059904	0.00305931	-0.000183628	-0.000787734	0.00368845	-0.000227346	-0.00171268	0.00200566	0.000993603	0.00252802	0.000661007	-0.0010621	-0.00195739	-0.000104941	0.00102473	-0.000440079	-0.00162372
ZNF839	-0.00192292	-0.0083301	-0.000338749	-0.00203148	0.00047804	-0.0107604	-0.00164033	-0.00740528	-0.000249239	-0.00109907	0.00276848	0.000576827	0.00567138	-0.00252991	-0.00414638	0.00217881	0.00791705	-0.00711786	0.0040715	-0.00255669	5.80734e-05	0.00439348	-0.00391655	-0.000575056	-0.00159608	-0.00148408	-0.000517303	0.00294427	0.00185375	-0.00356597	-0.00253445	-0.000645185	0.000877658	0.00244695	-0.000146909	-0.0031679	0.00201105	0.000183586	0.000162913	0.000218703	-0.00256885	-9.69908e-05	-0.0025956	0.00193356	0.000503441	-0.00120868	0.000982641	0.00202025	-0.000200048
ZDHHC6	-0.00118358	0.00254305	0.00104214	0.00133242	0.000582144	-0.00567972	0.0020977	0.00237595	-0.000536502	0.000447385	0.00101551	-0.0016118	-0.000968802	0.00235617	0.000297672	-0.00304641	0.00128364	0.000269119	-0.00178444	0.00187054	-0.00185262	-0.000681032	0.00106395	-0.000463014	-0.00170038	0.00191571	0.00131874	7.63643e-06	0.00127005	-0.00141205	0.00153294	0.00136956	0.000543569	-0.00326646	0.00177384	0.00306754	-0.00015823	0.00167895	-0.00217047	0.00348423	0.00364126	0.000180444	0.00220365	0.000250423	-0.00158939	0.000573477	-0.00202356	0.00389211	0.000616642
GRAMD1B	-0.0074761	-0.00281981	0.00397167	0.0082237	-0.0187063	-0.000111517	-0.0114989	-0.00781266	-0.00808761	-0.00410801	-0.00524889	-0.00446552	0.00585966	0.0111793	-0.00299254	-0.00745389	0.00986053	0.00237162	0.000331682	0.000431606	0.0073152	0.000407	-0.00598308	-0.000360456	0.00755728	0.00493818	-0.000898002	-0.00314338	-0.00204574	-0.000182541	-0.00473987	0.0103451	0.00510358	-0.00563858	0.0107787	-0.000173432	0.0039966	0.0032788	0.0130066	0.00580638	-0.000553524	0.00765543	0.00677675	-0.00722622	0.00640702	0.000327563	0.00516849	-0.000264314	0.00855295
RNH1	-0.0056022	0.00262569	-0.00317297	-0.0142238	-5.806e-05	0.00354676	0.00146322	-0.0046874	0.00132244	-0.00154674	0.000592395	0.00185116	0.00140306	-0.00416853	0.00201722	0.00471068	0.000238231	-6.6626e-05	-0.000616197	-5.90875e-05	0.00252323	0.00107882	0.00473544	-0.00214747	9.17534e-05	0.00045099	-0.000878286	-0.000192896	-0.00159753	0.000978723	-0.00153465	-0.000494763	0.000564798	0.00122304	0.00317206	-0.00171101	-0.00432891	-5.92128e-05	-0.00232456	-0.000101496	0.00519927	-0.000983483	0.000654676	0.000399174	-0.00156594	0.00209423	-0.00433763	-0.00189463	-0.00153523
NDUFS1	-0.00222744	-0.000841457	0.00348787	0.00218527	-0.00288304	-0.00270406	-0.00176376	0.0025725	0.000669869	0.0031624	7.11621e-05	-0.00194683	-0.00119	0.000434556	1.67394e-05	-0.000328848	-0.00149494	-8.42618e-05	0.00057775	0.00364677	-0.0015119	-0.00101002	-0.000391569	-0.000554796	0.00167418	-0.00061212	-0.0011231	-0.000908218	-0.00146675	-0.000196229	0.00176498	-0.00185366	0.000829067	-0.000481566	0.00285582	-0.000888753	0.00124611	-0.00063381	-0.000927363	0.00211659	0.0002053	0.00175354	-0.000236058	-0.00102575	4.55992e-05	-0.00179784	0.00153075	-0.0012023	0.00231296
RB1CC1	8.98144e-06	-0.000712385	0.0016973	0.00144914	-0.00449295	-0.0103021	-0.00299262	-0.00349122	0.00576672	-0.00475574	-0.00286249	0.00140469	-0.0059609	-0.00016127	-1.86009e-05	0.00174191	0.00184082	-0.00336908	0.000636863	-0.00139907	-0.000421846	0.000656138	-0.00121067	-1.6745e-05	0.00568937	0.00244595	-0.0020766	3.90563e-05	0.000136083	0.00407477	0.000417443	-0.000361158	0.00364034	0.0016821	0.00142868	-6.09528e-05	-0.000922355	-0.00175884	0.0016242	-0.00128891	-0.0018455	-0.000676648	-0.000737733	-0.00658904	-0.00380604	0.000216354	0.000733858	0.00306074	0.00252506
ERP44	-0.00113618	0.00123114	0.000454065	-0.000587763	-0.000408413	0.00152327	-0.00124713	-0.000812821	1.93923e-05	0.00464288	0.00242747	-0.00383587	-0.00136089	0.000247264	0.00350165	-7.8505e-06	0.00163754	0.00112153	0.00102366	9.69962e-06	-1.64026e-05	-0.000473538	0.00136713	0.000550237	8.61745e-05	0.000654834	-0.0024161	-0.000391339	0.000933116	-0.00191448	0.0017359	0.00116641	-0.000518909	0.000725854	0.00252655	0.00178182	0.000428372	-0.00211699	0.00272996	0.00215337	-0.000194448	0.00502246	0.00194701	0.0015097	0.000738506	0.00334827	-8.31102e-05	0.000970358	-0.00138827
ALAS1	-0.00545039	-0.00208219	0.00114733	-0.000176947	-0.00307231	-0.00386565	-0.00168322	0.000656969	-0.00263604	0.00491186	0.0014643	-0.006384	-7.34202e-06	0.00115258	0.00282415	0.00135642	0.00100695	-0.00482954	-0.00207164	0.00192001	-0.00443097	0.00184032	-0.00148853	0.00481331	0.000567119	-0.00299665	-0.00436022	-0.00401362	-0.000127351	0.00195689	-0.0014935	-0.00326816	0.000923426	-0.000101083	-0.00129461	0.000463403	-0.000116289	-0.00106893	1.85667e-05	0.000448048	0.000106831	0.00176907	2.15965e-05	-0.00115221	-0.00229901	-0.00179137	-0.000728775	-0.00210042	-0.00223396
BIRC3	-0.00460221	-0.0024559	0.0148695	-0.004417	-0.00921604	0.000267754	-0.00819474	-0.0189185	-0.0100292	0.00685216	-0.00884722	0.00813205	-0.00171709	-0.012099	0.0116488	-0.00660321	-0.00393037	0.00461414	0.00948925	-0.00823521	-0.00103612	-0.00322744	0.00111349	-0.00832768	0.00351616	0.0191364	0.00541869	-0.0013465	-0.00160171	-0.00267657	0.00309703	-0.00186992	-0.00582185	-0.00301662	-0.000342462	-0.000675721	-0.000642959	-0.00749609	-0.00709757	0.00661047	0.0156565	0.00475799	-0.00238821	-0.00427322	0.00865817	0.00781646	0.00794791	0.000733773	-0.00338323
AKAP11	-0.00177869	-0.00060665	0.00294836	0.00356486	-0.00411362	-0.00430428	-0.00188452	-0.00179796	-0.000235571	-0.00499976	-0.003799	0.00563327	-0.00155054	-0.00131068	-0.00296285	-0.00870979	-0.00335424	0.00492771	0.00420712	0.00537564	0.00182061	0.000242769	0.000258647	-0.000792003	0.00067654	0.00285535	0.000830197	0.00148902	-0.00139469	0.00542161	0.00135788	-0.000205428	-6.66442e-05	-0.00237706	-0.00151514	-0.00165441	-0.00335677	0.000381789	-0.00670164	-0.00380226	-0.00316842	0.00391287	0.00190694	-0.00288295	-0.00133132	0.00110689	-0.00338768	-0.00448354	0.0017553
GLRX2	0.000467682	0.00818528	0.00163295	-0.00196318	-0.0064547	-0.0107578	-0.0025872	0.000165423	0.00335477	0.00240943	0.00116861	-0.00460954	-0.00203044	-0.00299565	-0.00292441	0.000536174	-0.000395539	0.0015987	-0.000487159	0.000640758	-0.000625384	-0.00114236	0.00408411	0.00198836	0.00416286	-0.000366793	0.000254669	7.8477e-05	0.000839169	-0.000404963	-0.00138372	-0.000619016	0.000345165	-0.000731305	0.00269395	0.000678234	-0.000144859	0.000528908	0.000720033	-0.000944244	0.00165175	0.00362211	0.000745978	0.00182926	-0.00315706	0.00110409	0.00118167	-0.00267949	0.00136066
SNAPC1	-0.00374155	0.00439512	0.00284686	-0.00262212	-0.00464579	-0.00993604	0.00404149	0.0010797	0.000573041	0.00459021	-0.00302383	-0.00591179	-0.000320928	-0.000932794	-0.0033175	0.00019033	-0.00194959	0.00143559	0.00223748	0.000448323	-0.0020034	0.00146831	0.000355056	0.00106272	0.000670663	0.00580194	0.00193546	0.000521361	-0.000306043	-0.000182966	-0.00450937	-0.00117235	-0.00114037	-0.000546775	-0.00288239	0.00204622	-0.0026965	0.000979046	0.00101446	-0.00259433	0.00573826	-0.000984753	-0.00484823	0.000603575	-0.00263518	-0.00109512	0.00858343	-0.000364404	0.00620034
DERA	-0.000215766	-0.000336303	-0.00135575	-0.00318172	0.000670488	-0.00441681	-0.00319632	0.00178141	0.000277981	0.00527194	0.0011242	-0.00267102	-0.00265963	0.00399435	-0.00224085	0.00243537	-0.000832004	0.00156665	-0.000669423	-0.00108889	-0.00352989	-0.00214168	-0.00117046	-0.00488571	0.00202444	0.00191684	-0.00139526	-0.00304181	-0.00177763	0.000166809	0.000702538	-0.00132875	0.000770289	-0.0030257	-0.00115148	-0.00125458	-0.000615012	-0.000952111	0.000502235	0.00328525	2.06499e-05	0.002507	0.000330963	0.000968615	-0.0030587	0.000388156	0.00348592	0.000171287	0.000177303
STRAP	-0.000857946	0.0024684	-0.00338117	-0.00210038	0.000748617	0.00253723	-0.000323379	0.00168102	-0.000909919	0.00425507	-0.00107859	-0.00130306	-0.00191905	-0.000875417	0.000542069	0.00201425	-0.000480414	0.000775757	0.000753474	0.00270479	1.58949e-05	-0.00214477	0.00135776	-0.00291928	0.0016285	-0.000882892	-0.000190146	-0.00102717	0.000663838	-0.00198019	0.000131157	-0.00113725	0.00116673	-0.000342774	0.00356646	-0.00107717	0.00218788	-0.000417081	0.00206596	-0.000329363	0.00330208	0.00165767	0.00126403	0.000253495	-0.00113756	-0.000425304	0.00313782	-0.0013	0.00145423
ABCC2	-0.00264702	-0.00193079	0.00628143	0.000499404	-0.00257786	-0.000374339	0.0100722	-0.00422585	-0.00472498	0.00804009	-0.00549328	-0.00142703	0.00192952	0.00610142	0.00703435	-0.00828399	-0.00602649	-0.00819111	0.00343204	-0.00253684	-0.00898633	-0.00408226	0.00570328	0.00265597	-0.00423915	-0.00141455	0.00238277	0.00517382	0.00491238	0.00264241	0.00572583	-0.00398922	-0.00433121	-0.00353093	0.00119961	-0.00874538	0.00544041	-0.000625839	-0.00262231	0.00494451	-0.00513797	0.00246258	-0.00343406	-0.000787873	-0.00618766	0.00197177	0.000613418	-0.00531864	-0.00796633
DEF6	0.00916285	-0.00652036	0.00149811	-0.015156	-0.000218589	0.000480052	0.00697116	-0.00474803	-0.00523603	-0.00480128	0.00366697	0.00370463	-0.00850895	0.00522085	0.000990666	0.0140297	-0.00215148	0.00539127	-0.00533099	-0.000731036	0.000435277	0.00809182	0.00423705	-0.0100603	-7.5251e-05	0.0123328	-0.000135746	0.00714731	-0.00885825	-0.00501261	-0.00139767	-0.0139387	0.0021178	-0.00928946	-0.00654631	-0.00227828	-0.0119307	0.00193054	0.0208873	0.00723966	-0.00494606	-0.000916882	-0.00123697	-0.00776002	0.00177121	-0.00148292	0.00432337	0.000952512	0.00183545
PLEKHO1	-0.00660319	-0.000126355	-0.0130228	0.00249844	-0.00505191	-0.00474015	0.00164473	-0.00485697	0.000490246	-0.00437394	-0.00499978	0.00351597	0.0019152	0.00212954	0.00361813	0.00177019	-0.0013136	-0.00617728	-0.000714637	-0.00390257	0.00607755	-0.0047253	0.00110842	0.00330621	-0.000826169	-0.00392002	-0.00366452	-0.00545843	0.00251674	-0.00675208	-0.00480309	0.00497041	0.00568273	-0.000206858	-0.00195246	0.00792038	-0.00291742	0.00217688	0.00734823	-0.00421922	0.000319139	-0.00680856	-0.00258734	-0.00218158	0.00417926	0.00239347	-0.00031134	-0.00305174	0.00256757
GCLM	-0.00572725	0.00449025	0.00532054	-0.00325684	-0.00653021	-0.0114639	-0.00766454	-0.0014105	0.0103258	0.0075535	-0.000806489	0.00125178	0.00285519	-0.00402962	-0.000300934	0.00181386	0.00219784	-0.00268211	-1.04067e-05	0.00173817	0.00145998	0.00354104	0.00185563	0.00218354	-0.00191302	0.00790078	-0.00472994	-0.00625812	0.00244511	0.000255514	-0.00146519	0.000688193	-0.00296823	-0.00165091	-0.00376985	-0.000553802	0.00191166	-0.00246056	-0.00146566	0.00278619	0.00109168	0.00189004	0.00134591	-0.000113026	0.00471538	-0.00351536	0.00674405	-0.00531186	0.00348377
UBR2	-0.000438574	-0.0020587	0.00284382	0.00292789	-0.00097602	0.00193264	-0.00305997	0.00111585	0.00124883	0.000354737	0.00156716	-0.00351904	0.00111194	0.00213105	0.00252433	-0.00110661	0.000676215	-0.00134801	0.00390256	0.000974711	-0.000169947	0.00189109	-0.000678521	-0.0014364	0.000813419	-0.00100604	-0.00227391	0.00100522	-0.00155627	0.00214562	0.00249528	-0.00110596	-0.000731521	-0.00136518	0.0011262	-0.00110283	0.000836856	0.00129896	-0.00301479	-0.00137508	-0.00124121	0.00252487	0.00365175	-0.00244133	-0.00192925	0.00219832	-0.00143136	0.00255093	0.00183078
EHD2	-0.0154409	-0.00477771	-0.0019025	-0.00608616	-0.00229921	0.00788957	-0.00369704	-0.00110491	0.0121107	-0.0103534	0.0103719	-0.00960226	0.00430211	-0.00606252	0.0023153	0.00963802	0.00849283	0.00181648	0.00303441	0.00445941	-0.00836005	0.0025426	-0.00588116	-0.00142697	0.00564288	0.00387303	0.00120706	-0.00550006	0.00855683	0.00057514	-0.00385319	0.00206065	-0.00130698	-0.00301885	0.000836541	-0.00271346	0.00224057	-0.00268565	-0.00275851	-0.00175164	0.00234127	0.00190888	-0.00078311	0.00267616	-0.00222017	0.0023421	-0.00400472	0.00266327	0.00323782
DEPDC1	0.000991083	0.000853623	-0.0104907	-0.00352035	0.00111462	-0.0157349	0.000724376	0.000667851	0.0023926	-0.000110261	-0.0051045	-0.00932103	-0.00286001	-0.0001204	-0.0144646	-0.00134144	-0.0042681	-0.000720551	-0.0018301	0.0119849	0.00847361	-0.00065017	0.00541475	-0.00257258	-0.00118092	0.00827877	-0.000535834	0.000389537	0.00208011	-0.000651357	-0.00571439	-0.00206173	0.00156333	-0.00178416	0.00265127	-0.00310185	0.00021021	4.27522e-06	0.00428857	2.45197e-05	0.00408331	0.0137537	0.00826797	-0.00620137	0.00522068	-0.000142299	0.00103486	0.00907764	0.0079105
CCDC28A	0.000601989	0.00296889	0.00354631	-0.00209678	-0.00403639	-0.00285229	-0.00526549	0.00623246	0.000506573	0.0020315	0.00259588	0.00182338	-0.000650872	0.00151767	0.00196918	-0.00112835	0.00510226	-0.00396588	0.00212669	-0.000788325	-0.000344196	-0.0011715	0.00120428	-0.00585754	0.0013331	0.00379799	0.000315919	-0.00371332	0.000833053	-0.00251455	-0.00103529	0.00137079	-0.00104516	-0.00217633	0.000208405	-0.000577059	0.000737413	-0.000120488	0.00207585	0.00390846	-0.00104037	-0.00261796	-0.00300022	-0.00224763	-0.00104052	-0.0016675	0.00315439	0.00275523	-0.00169302
RRAGD	0.00403109	-0.000692693	0.0121298	-0.00247876	-0.0156755	0.0111447	-0.00711032	-0.00205885	0.00157584	0.00607135	-0.00450021	-0.0027127	-0.00414498	-0.00895003	-0.0052507	-0.00317439	0.0109292	0.000792129	-0.00889075	0.00342888	0.000187533	-0.00429645	0.00374965	-0.00118562	0.0141378	-0.00384842	-0.00439136	0.000530749	0.00941842	0.000806377	-0.000939854	0.00453269	0.00700889	0.00225935	0.00248961	0.00378077	0.0075026	0.00246014	-0.00649878	0.00144191	-0.0013828	0.00117196	-0.00403575	-0.00582845	0.000167365	-0.00411766	-0.00568087	0.00424752	-0.00867563
HSF2	0.00190864	0.000166986	-0.000101533	0.00200524	-0.00745527	-0.0140472	-0.00047976	0.00327213	0.00120647	0.00404527	-0.0017918	-0.00371454	0.000783297	0.000406736	0.000385876	0.00177466	0.00185195	-0.00432583	0.00197814	0.00158935	0.00105023	0.000454585	0.0042937	-0.00327713	-0.000753957	0.00062082	0.000207968	-0.00334258	0.00139922	-0.00182366	-0.00159664	-0.000527525	0.00134876	-5.26673e-05	0.00255713	-6.7381e-05	0.000657268	-0.00109729	0.00082819	-0.00281599	0.00119249	-0.00258229	-0.000743771	-0.00148187	-0.000654281	-0.00152977	0.000470276	-0.00135834	-0.000456245
PHF20	-0.00169398	-0.000105395	-0.000511713	0.000597708	-0.00289497	-0.00358019	-0.00107	-0.000582049	-0.000748638	-0.00108137	-0.000325239	0.000169144	0.00359841	0.00087592	-0.00133669	0.00175464	0.00115851	0.0044163	0.00322681	-0.00109812	-9.70217e-05	0.00371564	-0.000940917	0.00124906	0.000565069	0.00041878	-0.000386462	0.000519976	-0.000850659	0.00346647	0.00179101	2.67083e-05	0.000767692	0.00184952	0.000448262	-0.000340526	-5.6927e-05	6.19041e-05	-0.00137089	-0.00250201	0.00171713	0.000103689	0.000118986	-0.00266974	-0.00127625	2.86309e-07	-0.00121067	0.00121197	-0.00111265
HSD17B6	0.00450076	-0.000562006	-0.00216596	-0.00150196	-0.00747969	-0.000920296	-0.00194087	-0.00458049	-0.00401891	-0.0056038	-0.0021273	-1.84197e-05	0.000770973	0.00323439	-0.00305493	0.00658964	0.00664015	0.00791911	-0.00418377	0.00549634	-0.00882602	0.00124313	0.00988857	0.000683509	-0.00584387	-0.0032688	0.00397488	0.000941903	0.0075609	-0.00466601	0.00634189	0.00240071	-0.00151191	0.000521328	-0.000884724	-0.00459958	-0.00776005	0.00798543	0.011926	-0.0010145	0.00129564	-0.00431904	-0.00112765	0.00715618	0.00015356	0.00302148	0.00729971	0.00397211	-0.00248686
NR1H3	0.00186916	-0.00122715	-0.00345654	-0.00524672	-0.00503441	0.00505954	0.000317352	-0.00318257	-0.0083311	0.00478434	0.00143069	-0.00124505	-0.000251315	0.00882917	0.0057373	-0.000741751	0.0002655	0.00031972	0.00844218	0.00293	-0.00597937	0.00329624	0.00794036	-0.00641764	-0.00216215	0.00243516	0.000145367	0.00128489	-0.00582818	-0.00232813	0.00110189	0.00628109	0.00383844	0.000881928	0.00204499	-0.0010243	0.00625164	-0.00509859	-0.00177783	0.00684025	0.00283913	-0.000210602	-0.00258836	0.00291368	-0.00109163	-0.00145248	-0.00210284	0.00442025	0.00123202
TYMP	-0.0028214	6.84367e-05	0.00785052	-0.0156895	-0.0126971	0.00956435	0.000359677	-0.00932542	0.0114017	-0.00608903	0.00104827	-0.0111033	0.00668223	-0.00324106	-0.00107353	0.0047158	0.00191266	0.0012674	-0.00282935	-0.0127475	0.00224656	0.00784152	0.00666968	-0.0109083	-0.00450423	0.0065223	-0.000851312	0.00255828	-0.0189621	0.00374145	-0.00492801	0.00907045	-0.0134022	-0.0106317	0.000170628	0.0103027	-0.00525114	-0.0128335	-0.00224329	-0.00111901	0.0116331	0.00709329	0.0144033	0.00790795	-0.0107042	-0.00163312	0.00596497	-0.00736732	-0.00332329
NCAPH2	-0.000326446	-0.00123222	-0.00931434	-0.0111429	0.00229489	0.00287093	0.00279642	-0.0012564	-0.00155997	0.000293657	-0.00442506	0.000733893	0.00114381	0.00100608	-0.00430282	1.01217e-05	0.00286731	0.000981739	-0.00285227	0.00220638	0.00111629	-0.00113616	0.00401417	0.000745847	0.00112527	-0.000868038	0.000428663	-0.00110786	0.00156316	-0.00464217	-0.00358676	-0.0026457	0.00131288	-0.000378997	0.00192173	-0.00028981	-3.65409e-05	0.000113612	0.00125088	0.00196021	0.00411775	0.000847845	0.00224384	0.000505991	-0.000125645	0.000237769	0.000643021	-0.00182003	0.00296627
TOMM34	-0.000730964	0.000330435	-0.00165913	-0.00490204	0.00545124	-0.00684364	-0.00268359	0.00207885	-0.00476506	0.00453066	-0.00431711	0.00308461	-0.000465349	0.00105627	0.00320242	0.00237207	0.000457303	-0.00542649	-0.000610073	0.00261011	0.0016704	-0.00185636	-0.000136212	0.00060546	-0.00149512	-0.00175032	-0.00157668	-0.000103677	-0.000376362	-0.00173639	-0.00326457	0.000664593	0.0026774	0.00308389	0.0024867	-0.000475514	0.00334502	-0.00110076	-0.000753339	0.00145223	0.00324112	0.00265307	-0.00311374	0.000948281	0.00228778	-0.00218223	-0.000602507	-0.000140958	0.000304805
SEC63	-0.00142846	0.00143172	0.000170389	-0.000938914	-0.00326616	-0.00259164	0.000691344	0.00180113	0.0013497	0.000250076	0.000266031	0.00353354	0.00275818	-0.000122868	0.00143208	-0.00206052	-0.00105554	0.00378314	0.00123773	0.00470468	-0.00070654	0.00121005	0.00127961	0.00156059	-0.000394136	0.000711942	0.00032656	-0.000337597	0.00124642	-0.000991958	0.00215397	0.000550298	-0.000673553	0.000765086	0.00128331	-0.000207803	0.00140836	0.000579851	0.00146894	-0.00242122	-0.000266573	0.00374253	0.000299543	-0.00190446	-0.00129405	-0.000144525	0.00162926	-0.000125753	0.000819959
KPNA6	-0.000433311	0.00016208	0.00115602	3.44076e-05	0.00161705	-0.000159524	-0.00326549	-0.00044484	0.00121883	0.00274433	-0.000330214	-0.00297258	0.00267519	-0.00127161	-0.00154856	0.00216132	0.00123469	-5.79046e-05	0.00149972	0.00265904	-0.00305057	0.00340436	0.00229805	0.0020302	4.42774e-05	-0.00146032	-0.0020526	-0.00186951	-0.00103229	0.000758689	5.35282e-05	-0.004441	0.00130837	0.00158959	0.00213173	-0.00285386	0.00296168	-0.00286969	-0.000656878	-0.000450145	-0.00317037	0.00188887	0.000440843	-0.00121192	-0.00172805	-0.000661938	0.0013915	-0.000440783	0.000173129
VIM	-0.00904511	0.0192031	-0.0121049	0.00546875	-0.0140812	-0.00800308	0.0133792	-0.0149233	0.0152825	-0.00114292	-0.0119004	0.00230831	0.00697687	-0.000721874	0.00177456	-0.00158208	-0.00367794	-0.00375573	0.00388772	-0.0100771	-0.000709878	-0.0062713	-0.00541151	-0.00232827	-0.0023861	0.00129601	0.00113947	0.000361328	0.00644906	-0.00171489	-0.00640396	-0.00340539	0.00467674	0.0037013	0.00699072	0.00308152	0.00541568	0.000991832	0.00608195	-0.00107058	0.00608646	-0.011618	-0.004781	0.0105927	-0.000376461	-0.00246877	-0.002568	0.00331253	3.84143e-07
RTEL1.TNFRSF6B	-0.00691487	-0.0116178	-0.00355637	-0.000631095	0.004655	-0.00641031	0.00982111	-0.00313049	0.00202884	-0.00221545	0.00334581	-0.00532102	0.00773422	-0.00703226	0.0147159	-0.00726094	0.00824225	-0.00693952	-0.00338277	0.00183133	0.00135625	0.000400516	0.00541652	0.0010087	-0.00177515	-0.00354961	-0.000887212	-0.00513885	0.00689049	0.00158204	-0.00289229	-0.00176184	0.00372358	-0.00450534	0.00328528	-0.00296202	0.000924795	4.25886e-05	0.000486293	-0.000160452	0.00168293	-0.00336069	0.00458158	0.001868	-0.00378037	-0.00165875	-0.00149257	-0.00150173	0.00297616
FAS	-0.00358921	0.00143227	0.00791745	-0.00132987	-0.00964447	-0.0044769	-0.00227705	-0.00820525	0.000352333	0.000506673	0.000986595	-0.00857129	0.00269737	0.00370433	0.000842424	0.00533855	0.0109203	0.00577621	0.00285045	-0.00265834	0.00504637	-0.0115327	-0.00450437	0.00556845	-0.00305173	0.00588832	0.00552122	0.00333203	-0.00331476	-0.010035	0.0108195	-0.00357557	0.00486899	-0.0143487	-0.00355813	0.0019311	-0.00506453	-0.00492498	-0.00282656	-0.00237671	-0.00192359	0.00868453	0.00233852	0.00828648	0.000285045	0.000885168	-0.00145148	0.00134647	-0.00445066
RNASET2	0.00354092	0.00160523	-0.000213025	-0.00640753	-0.00401499	0.00726252	-0.00215704	-0.00597981	-0.00410994	-0.00032028	0.00506861	0.00331007	-0.00673392	0.0036674	0.00376912	0.000127011	0.00179763	0.000345532	0.00148737	-0.00234203	0.00487576	-0.00548316	0.00451568	-0.00445467	-0.00371404	0.00687652	-0.00478162	-0.000700623	-0.00348809	0.00347519	-0.00245394	0.00583822	-0.00270318	-0.000937046	-0.00322486	-0.00213551	-0.00203275	0.0026699	0.00467269	-0.0038718	-0.00210889	-0.00412702	-0.00241245	-0.00417521	-0.0068272	0.000138716	0.000820629	0.0029012	0.00371242
CD44	-0.0132648	0.00690394	0.0115127	-0.00552625	-0.00706475	0.0064889	-0.00284552	-0.010676	0.000758645	0.00264593	0.00756513	-0.0162267	-0.000629012	0.0116533	-0.00111072	0.0122468	-0.000576102	0.0111504	0.0045323	0.00435384	-0.00297726	-0.00599103	-0.00955187	-0.000665129	0.00201515	-0.00656209	-0.00176809	0.011496	0.00547704	0.00195086	-0.000201681	0.0125105	0.0034487	-0.0128129	-0.00305991	-0.0109471	-0.00883565	0.00627785	0.00294295	-0.00287301	0.000434994	0.00277574	-0.00863269	-0.0052718	-0.0130278	0.00542555	-0.00218562	0.0121989	-0.00372917
KCNG1	0.00338959	-0.00804623	-0.00899815	-0.00640049	-0.00384388	-0.00379154	0.00100567	-0.00574935	-0.00295377	-0.00456954	0.00683601	-0.0060639	-0.00751258	-0.00746096	-0.00031627	0.0191881	0.00105107	-0.0183392	0.00429611	0.00499371	0.00569156	-0.00364555	0.00322954	0.0136545	0.016223	-0.0172007	0.00623252	-0.00879704	0.0121928	0.00424867	0.00091748	0.000355019	-0.00831799	-0.00129575	-0.0184313	0.000796737	-0.00732423	0.0133217	0.0107617	-0.00498403	-0.00172256	0.00458901	0.00579712	-0.011397	0.0025057	0.00280977	-0.00931123	0.0229341	-0.0290691
AGPAT4	0.00132329	-0.0035395	-0.000330065	0.00413633	-0.000367239	0.00224034	-4.11479e-05	0.00125621	4.56726e-05	-0.00418875	-0.000174281	-0.00102624	0.00375794	0.00313078	0.00138227	0.000931946	0.00411269	0.00269089	0.00405155	0.00032787	0.00472938	0.000461904	0.00347781	0.000894618	0.00161002	-0.00122771	-0.00538751	-0.000874895	-0.00291575	-0.00317462	-0.000740843	0.00293589	0.00413856	-0.00269811	0.000198912	0.00398851	-0.000210806	0.00239424	-0.000703276	-0.00462224	0.00291422	-0.00460458	0.00105077	0.000740617	0.000584003	0.00504809	-0.00459993	0.00103051	-0.00171409
SLAMF7	-0.00372086	-0.00447378	0.0168679	-0.011355	-0.00601836	0.00541873	-0.00709895	0.00115462	-0.000900788	-0.0034061	-0.00178804	-0.0011681	-0.000760258	0.00253384	-0.0181391	0.0141514	-0.0128784	0.00156943	0.0070193	0.0100598	-0.00244338	0.00797977	0.000322951	-0.00391362	-0.00363164	0.00290002	-0.000409163	0.00370123	0.00458449	-0.00563725	-0.00239702	-0.0189961	0.00385045	-0.0111131	-0.00664706	-0.00515379	-0.00791245	0.00155793	0.0107093	-0.00236394	-0.000292609	-0.00824985	0.00518471	0.00514767	0.000971742	-0.00431046	-0.00926525	-0.00102275	0.0126694
BTN3A1	-0.00673822	-0.00068085	0.00743907	0.00161508	-0.0136815	-0.00616615	0.00570303	0.00265109	-0.0104683	1.44602e-05	-0.00467869	-0.00656915	-0.00266566	-0.000372229	0.00867209	-0.00411633	-0.00346358	-0.00472553	0.000215439	0.00382731	-0.00716845	0.00960602	0.00467466	0.00124695	-0.000229971	-0.00327886	-0.0102164	0.00273831	-0.00438028	-0.00428093	0.0103375	0.0042236	0.00232775	0.000409628	0.00182607	0.000852445	-0.000522181	-0.00165031	-0.000284114	-0.0028631	-0.00587156	0.00877753	-0.00134714	-0.00579437	-0.00107466	0.004738	-0.00216468	-0.00409303	-0.00282043
MIPEP	-0.000464186	-0.00155063	0.00100217	-0.00656687	-0.0019499	-0.00706658	-0.00485238	-0.000758917	1.88475e-05	-2.07696e-05	-0.00584417	-0.00125799	-0.00189873	0.00111643	-0.00222556	0.00154454	0.000272514	-0.000996625	-0.00125913	0.00451328	0.00300759	0.000235788	0.000445295	-0.000273744	0.00364514	0.000854864	0.0013718	0.000487999	0.00253603	-0.00198216	0.000673545	-0.000304833	-0.00278035	0.00488326	-0.00111575	-0.00230489	0.00203953	-0.000969741	-0.00219034	0.00149564	0.00157778	-0.000419822	-0.00260662	0.000440592	-0.000845292	-0.000263265	-0.000356872	0.000677684	-6.19985e-05
PRKCH	-0.0069121	0.00146723	-0.00603312	-0.00503689	0.00401524	0.000623879	-0.00810027	-0.0100953	0.0107489	-0.00806198	-0.000284739	0.00434636	-0.00700869	-0.00199856	-0.00329284	-0.00331986	-0.00133776	-0.00108408	-0.000893445	-0.00514303	-0.00773336	0.00613875	0.00282689	0.00152366	0.00169957	0.00261062	-0.00618788	-0.00768027	-0.00351184	-0.00304131	-0.00208875	0.00168915	-0.00228015	0.00398641	0.00187448	-0.000385899	0.00117497	0.00203072	-0.00328463	-0.00375753	-0.000832012	-0.00105312	-0.000270498	0.00230388	0.00266273	0.00162292	0.00372355	0.00498246	0.00251621
INSRR	0.00142335	-0.00378075	-0.00084201	0.00661865	0.00533681	0.0113289	0.00420479	-0.000118021	-0.00188583	-0.00110171	-0.00111805	0.00331812	0.00023036	-0.00015284	-0.00627367	0.00135932	-0.00315352	-0.00389821	-0.000366075	-0.00709684	-0.0120783	-0.0066568	0.000524916	0.00309799	-0.00435786	-0.00179583	-0.00265631	0.00280326	0.00271381	-0.00813053	0.000125591	0.00975556	-0.00876945	0.0145105	-0.000668003	-0.00546347	0.000981363	0.00018851	0.00800744	-0.0158538	-0.00425263	0.000259783	0.00582827	0.00643741	-0.0142781	0.00280876	0.00486196	-0.00235761	0.000531541
IFNGR1	-0.00276871	-0.000481988	0.00537412	-0.000682117	-0.00884848	0.0051419	-0.00404261	-0.00434566	0.00465999	0.00465209	0.00473351	-0.00564133	-0.000504513	0.000803521	0.00488463	-0.00452851	0.00255581	0.00425584	0.00251276	-0.000166042	-0.00460195	0.00177686	-0.000745213	-0.0020135	0.000582617	0.00117271	-0.00115081	-0.00262247	0.000736674	-0.00313762	0.00222845	0.00132787	0.00165651	-0.00489744	0.000168883	0.00282416	0.000970663	0.00495425	0.00568689	6.44882e-05	0.000466598	0.00194223	0.00369551	0.00156882	0.00442424	0.00730654	0.00235907	0.00163897	0.00116078
B4GALT7	-0.00377872	0.00238032	-0.00447359	-0.00917895	0.00171332	0.00477393	-0.000907006	-0.00378713	-0.00088928	0.00010861	-0.00211532	0.00180003	4.23463e-05	-0.00236231	0.00342959	-0.00126148	0.0034831	0.00167689	-0.000814558	0.00316633	0.0008488	-0.000236084	0.00389897	-0.000977285	0.00194306	-0.00406552	-9.37757e-05	-0.000101144	-0.00233455	-0.00248316	-0.00110023	0.00162713	0.00373749	-0.00086761	0.00144154	-0.000353582	-0.00227524	0.00205821	0.00253134	-0.000139754	-9.64853e-05	-0.00385732	-0.00261307	-0.00146164	-0.000580053	-0.000690928	0.00136804	-0.00255377	-0.000138622
SH2D2A	-0.00416693	-0.000736647	-0.000449528	-0.00128553	-0.0044877	-0.000449463	0.00520915	-0.00219295	-0.0177934	-0.000651897	0.00241024	-0.00541091	-0.00211551	-0.00535848	-0.00336449	0.0139474	-0.00638605	0.00617522	0.000336876	-0.00763978	-0.00347903	0.00495364	-0.0064219	-0.00435664	-0.00349244	0.00611519	0.00382393	-0.00669648	0.00810199	-0.00397599	0.0118837	0.0158236	-0.005237	-0.00301133	0.0047995	-0.00250889	0.00250713	-0.0014796	0.0168684	0.00824289	0.00218533	-0.000533803	0.00297922	0.00371683	0.00742612	-0.00978007	0.00291055	-0.0124106	0.0032552
VRK2	-0.00524108	-0.00869331	-0.00113789	-0.00210263	0.00764489	-0.00426626	-0.00911252	-0.0100376	0.00355233	0.00184658	0.00145577	0.0050455	-0.00300233	-0.00450127	-0.00265075	0.00361853	0.00112892	-0.00276596	-0.000705059	0.00260185	-0.0022713	0.00247146	-0.00117367	-0.00117379	-0.000551342	-0.000732448	-0.00146261	0.00208657	0.0010977	-0.00407548	0.00379596	0.0021179	-0.00267138	0.00203601	-0.000999625	0.00267047	0.000307021	-5.8565e-06	0.00210777	0.00207656	0.00180969	0.0050678	0.0027567	0.000414867	0.000133587	0.00180752	0.00114919	0.00192513	-0.000497758
TNFRSF1B	-0.0180207	0.00197024	-0.0113367	0.00486075	-0.0126868	-0.00177466	-0.00397044	-0.00983238	-0.0116954	-0.00902295	-0.0170541	0.00198833	-0.00776379	0.0135692	0.019229	-0.0147505	-0.00301342	0.00111449	-0.0154959	0.0139464	-0.00920268	0.0105802	0.0104882	-0.00849543	-0.0126456	-0.0137165	-0.0191286	-0.00721554	-0.0112779	0.0140507	-0.0147882	-0.00306797	-0.0137722	-0.00909582	0.0066548	-0.0155199	0.0158681	-0.0150828	-0.000339113	0.00332044	0.000153013	0.0166475	-0.00353541	0.0101968	0.0115844	0.0189731	-0.00151972	0.00099054	-0.000672074
VEZT	-0.00187794	1.19034e-05	9.32032e-05	0.00302591	-0.00233985	-0.00399634	-0.00172243	0.000378682	-0.00200965	0.00178612	-0.000812904	-0.00178585	0.000985564	-0.000867303	0.00220632	-0.00277618	-0.00100459	0.000254317	0.000925621	0.00209297	-0.000982167	0.000607853	-0.00217096	0.000680594	-0.00130207	0.0016089	-0.000713127	-0.0010259	-0.00186178	0.000405796	0.00046133	-0.000526095	0.00240866	-0.000404438	-0.000231528	-0.000680369	-0.000321023	0.000521978	0.00288006	0.00098705	0.00193453	0.000763886	0.000255411	-0.00257573	-0.000397093	-0.000511068	0.00224588	0.000840401	0.00245442
POU2F2	-0.00525043	0.00192502	-0.0058054	0.00326994	-0.00845728	0.00234138	0.0132447	-0.0127341	-0.000922426	0.00101113	0.00091327	-0.00557366	0.00586954	0.0028364	-0.00242443	-0.00417941	0.00294447	0.000654576	0.00889152	-0.000494085	0.00665147	-0.00854333	0.00655135	-0.000154692	0.0112404	0.00624695	-0.00552133	-0.00370216	0.00764352	-0.00787828	-0.00402576	-0.000103221	-0.00896826	-0.0134537	-0.00421193	-0.00105412	0.00411168	-0.0107369	-0.00679979	-0.00549005	-0.00189082	0.00394913	-0.00555654	0.010378	0.016895	-0.00213668	-0.0123129	0.00711142	-0.00679464
BRD9	-0.00425676	-0.00283139	-0.00378489	-0.00340064	0.00447269	0.00536225	0.00149681	-0.00144494	-0.00241459	-0.00099019	-0.00122798	-0.00170801	0.00503925	0.00157584	0.000351578	0.00100807	0.000245543	-0.000103163	0.00124208	0.00206691	-0.000317915	-0.00156025	0.00205931	0.000212071	0.00318134	0.000718665	-0.000298544	-0.000554347	0.00107951	-0.00499596	0.000694055	-0.000871518	0.000894665	-3.62004e-05	-0.000518286	0.000523091	0.00208466	-0.000322886	0.00157049	-0.00140293	-1.41533e-05	0.000162466	-0.00210197	0.00149605	0.00138217	-0.000427798	0.000597548	0.00113011	0.00265655
SNX1	-0.00340593	-0.00269104	-0.000319763	-0.0020697	-0.000902214	4.88173e-05	0.000412654	-7.2725e-05	-0.00103039	-0.00314105	0.000252269	0.00163521	-0.00303804	0.00178522	0.00164031	-0.00366198	0.000502353	-0.000743374	-0.00166317	2.35804e-05	-0.00190339	-0.00150135	0.00175902	3.2426e-05	-0.00152577	0.00117945	-0.000245906	0.000474077	-0.000578841	-0.000786591	0.00315906	-0.000523086	7.09043e-06	-0.000446758	2.50938e-05	-0.00135465	0.00173393	-0.000584564	0.000459453	0.00110227	-0.000131944	0.00202104	0.000517838	0.000874806	-0.000719323	-0.00256951	-0.00205455	-0.000413997	0.00152976
TBPL1	0.0015787	0.00530888	-0.00110967	-0.00153847	0.000276145	-0.00621122	-0.000412774	0.00211888	0.00110888	0.000767334	-0.00173657	0.00140985	-0.00225851	-0.00144043	0.00101053	-0.000248797	0.00444246	0.000717823	0.00267	-0.00117246	-0.00449968	-0.00196674	0.00180295	-0.000741307	0.00191675	-0.00210669	-0.00130139	-0.00168984	0.00113879	-0.00200023	-0.00154179	0.000706168	0.000562464	-0.000516219	0.000470241	0.00450472	0.000778257	0.000783382	0.00199695	-0.00276463	0.00532787	-0.00225332	0.00402928	2.0981e-05	0.000495253	0.00317648	0.00206885	0.000107803	-0.000737084
BMAL2	-0.00938219	-0.00111241	0.00314592	-0.00605855	0.00513241	-0.0125839	-0.00714741	-0.0123486	-0.00167366	0.00158236	0.00217712	0.00451473	-0.00619003	0.000506456	-0.00787318	0.00429522	0.00106857	0.00425256	0.00845388	0.0059675	0.00430813	-0.00430597	-0.00386222	-0.000663926	0.00199254	0.00233721	-0.00283089	-0.000778204	0.0015928	0.00556741	0.00114087	-0.00418001	0.00355201	-0.010039	-4.27386e-07	0.00118576	-0.00103352	0.000221698	-0.00341065	-0.00156386	0.00414682	0.0059121	0.00101733	-0.00398801	-0.00288614	-0.0014317	0.00560615	0.00216627	0.00153432
BCLAF1	-0.000175182	0.000495676	0.000668049	0.00314157	-0.000543226	-0.00491343	-0.00438137	0.00533362	-0.000842899	-0.0014545	-0.00210159	0.00178067	0.00307272	0.00130462	-0.000173808	-0.00205028	-0.00331272	0.000315683	0.0046728	0.0044563	-0.00446756	-0.000861681	0.00204399	0.000498613	0.001813	0.000109244	0.00091255	-0.0020064	-0.00231044	-0.000528795	0.000136334	-0.00111935	0.00226846	-0.000564034	0.00192813	-0.000596882	0.000332397	0.00152255	-0.00100221	-0.00111001	0.000726742	0.00281905	0.00179025	-0.000337465	9.34379e-05	-0.0010558	-0.00076501	-0.000458963	0.00184557
SLC39A9	-0.00117416	-0.000372148	0.00272158	0.000558173	-0.0015517	-0.000405267	-0.00321353	0.000808032	0.000906031	0.0055695	0.000992992	-0.0042685	0.00139653	-0.00239251	0.00175482	-0.00132835	-0.0010946	-0.00031827	-0.000267521	0.00419746	-0.0023179	0.00118216	-0.000166961	0.000289485	-0.00225258	0.000121177	-4.98703e-05	-0.00107644	-0.00146402	0.000659985	-0.000350155	-0.00191088	0.00113004	0.00151809	0.00238632	-0.0007528	0.00135348	-0.000792157	-0.00192012	-0.00153803	0.000861653	0.00166705	0.000784063	-0.00211767	-0.00164971	-0.000251356	0.00113348	-0.000671217	0.00151915
ANK1	0.00569488	-0.00351189	-0.00535612	0.000388721	0.00215657	0.00530269	0.00554608	-0.00614849	-0.0170715	-0.0108762	-0.0109194	-0.00547288	-0.00457183	0.00631614	0.0143178	0.0171006	0.00530289	0.0011159	0.0165549	0.0156274	-0.00658951	-0.00915571	0.000370185	0.00645892	0.00578581	0.00821851	-0.00077988	0.010278	-0.00548299	0.00567428	0.0133731	-0.0127129	-0.00595697	-0.00287761	-0.00450373	-0.00146432	-0.0027157	-0.00583599	0.000693389	-0.00912699	-0.0160923	0.012891	0.00454209	0.00824799	0.0135107	0.00532113	0.00570955	0.0227489	0.0197335
IBSP	-0.00291362	0.00188726	0.000539233	0.0020889	-0.00588924	0.00487975	-0.0090993	-0.00670802	-0.00328566	-0.0020876	-0.00135531	0.000292253	0.00542659	0.00600548	-0.00445583	0.0162582	-0.0135277	0.00707323	0.00485938	0.0137927	0.00396616	0.00860708	-0.000212394	-0.00682567	0.00191274	0.0102287	-0.00396908	0.00320503	0.00624975	-0.00742928	0.00168324	-0.0147975	-0.000920459	-0.00348647	-0.0177143	-0.00444446	-0.000523433	-0.00237288	0.00500776	0.00140237	0.00327067	-0.00499054	-0.000171004	0.00234378	-0.00132292	0.000761292	-0.00354002	-0.00188278	-0.00342087
TFB1M	0.000751816	0.00413115	-0.000213369	-0.00129266	-0.00478021	-0.0040415	-0.00205505	-0.00227812	-0.00461185	0.004471	0.00234285	-0.004379	-0.00104611	0.000629152	-0.0032606	-0.000407039	0.00177657	0.00406728	0.0033926	0.00130683	0.000860035	-0.000569627	0.0020159	-0.00196855	0.00121601	0.000471915	-0.00221976	0.00153227	5.92044e-06	-0.0024947	0.00241814	0.00108679	-0.000914597	-0.00155881	0.000710687	-0.00284667	-0.00095048	-0.000429134	0.00349313	0.00202649	-0.00136365	0.00183572	-0.000862997	0.00297809	0.000984031	-0.00243818	-0.000518367	0.00424698	-0.00104083
RABEP1	-0.00429054	-0.00517585	2.28955e-06	0.00422071	-0.00544395	-0.0122709	-0.00302475	-0.00704937	0.00180909	-0.00087959	0.000325043	0.00128374	-0.00321962	-0.00256167	-0.00240981	0.00305323	0.00359824	-0.00425981	-0.00132531	0.00112953	0.00186228	0.000556087	-0.000540186	-0.00212444	-0.00295018	0.000115191	-0.000625799	0.00169121	-0.00317167	0.00347014	0.00211615	-0.000202963	0.000220643	0.00211014	0.00151512	-0.00131248	0.001393	-0.00211796	-0.00412776	-0.00085333	0.00123437	4.09772e-05	0.000147743	-0.00252369	-0.000936592	-0.000351842	-0.000575371	0.00324495	0.00256411
HMGB3	0.00179895	-0.00225249	-0.00114602	-0.00436708	0.00359455	-0.0113348	-0.00232372	0.00138411	0.00069242	0.00138754	-0.00171357	-0.00538594	0.00356282	0.000120665	-0.00131963	0.0021267	-0.00455223	0.00552036	0.000796404	0.00459405	0.000241154	-0.000396761	-0.000630644	-0.00456019	0.00213975	-0.00294306	0.00141997	-0.0034108	0.00275176	-0.00284247	-0.0062696	0.000104059	-0.00141867	-0.00459825	-0.00103668	0.00141895	0.00122713	-0.00113036	0.00893812	-0.00162757	0.00224021	-0.00142939	0.00269454	0.00308976	0.00166099	0.000157049	0.00177416	-2.88096e-05	0.00149174
NUP160	0.00125333	-0.00305547	-0.00262929	0.00316523	-0.00302556	-0.00468691	-0.00178237	0.00472699	-0.00117237	0.00268991	-0.00259243	-0.00638923	0.00216824	0.00401199	0.0026518	0.000596682	-0.000976038	0.00131181	0.00103208	0.00271687	-0.00168874	0.00382138	0.000340218	-0.00100978	0.00198109	-0.00237837	0.00138234	-0.0016873	6.0551e-05	0.000950998	0.00255696	0.000864539	-0.00127488	-0.0018507	0.0028681	-0.000134594	0.0027213	2.28044e-06	-0.0019393	0.000265989	0.00148009	0.00324352	0.00444392	-0.00102535	-0.00238519	0.00182008	-0.00113908	-0.00115412	0.00275804
BAK1	-0.00948281	-0.0109886	0.000792369	-0.00581116	-0.00240094	-0.00353327	-0.00369153	0.000297592	0.000531532	-0.00107532	0.00788415	-0.0059249	0.00342681	0.00330718	0.00251699	0.00496516	0.000280842	-0.00341244	-0.00484659	0.00321316	-0.000121029	0.000831992	0.000465505	0.0017514	0.00511722	-0.0059685	0.000205081	-0.00298297	0.00258432	-0.00374853	0.00279066	-0.00175198	-0.00157046	-0.00319009	-0.00132517	0.00144172	-0.000110609	0.000788443	0.00313748	0.00219771	0.000661856	0.000203891	0.00269369	0.000503762	0.00147674	-0.00292538	0.000425937	0.00374836	0.000511328
MUSK	0.00447443	0.00407215	0.00546695	0.00852528	-0.00429877	-0.00188197	-0.00248952	0.000897663	0.00483321	0.00167151	0.00361354	-0.0106143	0.00137448	-0.00610064	0.00523735	-0.00425019	-0.012344	-0.00438091	-0.00527398	-0.000602915	0.00917472	0.00286078	0.010441	-0.00205918	-0.00681966	-0.009657	-0.000434379	-0.00141039	0.00760936	0.00145328	-0.00473228	0.00441732	-0.0038283	-0.00103934	-0.00232265	0.00120362	-0.00341703	-0.000438537	-0.0043625	0.00472445	0.00769978	-0.00153671	0.00220545	-0.0080106	-0.00487327	-0.00892092	0.0121449	-0.00381717	0.00597768
IKZF2	0.0131143	-0.00735014	0.00488388	-0.0052051	-0.00191177	0.000886192	-0.0108039	0.00447962	-0.0038058	-0.0072914	-0.00400383	0.00181256	-0.00238629	-0.00820853	0.000750934	-0.00938392	-0.0115979	-0.00147128	0.00655097	-0.00110123	-0.0010155	0.000158015	-0.00359214	0.00302398	0.00274096	0.00281775	0.00643329	0.00698216	0.00377659	0.00863455	-0.00138424	-0.00625236	7.54255e-05	-0.00102965	0.000447073	0.00247113	-0.00549244	-0.00119332	0.00207341	-0.00608898	0.00618603	0.00687064	0.00700183	0.00176258	0.00117625	0.000899076	0.00260722	-0.0126581	0.00654532
GRN	-0.00808823	-0.00248691	-0.00210011	-0.0129247	0.000532597	0.0053735	-0.000187517	-0.00396744	-0.00199152	0.000932382	0.00149198	-0.0072703	0.00403176	-0.00159107	0.00585204	-0.000188958	0.000315504	0.00127455	0.00261279	0.00191003	0.00163426	0.000182219	0.00271745	0.0024482	0.000619581	0.000491671	-0.0015066	-0.0038598	-0.000404491	0.00167341	0.00394648	0.000727793	0.00583559	0.000662413	0.00075836	0.00158236	-0.00383273	0.00278134	0.000902891	-0.00309316	-0.000587276	-0.00314287	0.00254688	-0.00335364	-0.00288482	0.00226553	-0.00185997	0.000943748	-0.00308776
FAM13B	0.00034301	-0.00232312	0.00100326	0.00305309	0.00106177	-0.00089953	-0.000123953	0.00220432	0.00258816	-0.00764628	-0.0068117	0.00381063	-8.55295e-05	0.000810319	0.00560853	-0.00692322	0.00340716	-0.00576078	0.000591111	0.00211484	-0.00258021	-0.0028337	0.00261013	0.00242406	0.00309251	-0.000442953	-0.00152212	0.00308133	0.000220719	-0.00270138	0.00335133	-0.0069508	0.000911725	0.000128793	0.0010222	-0.00557835	0.00102807	0.00565745	0.00141541	-0.00255345	-0.00453744	0.00164688	0.00384891	-0.00251143	0.000460281	0.00181951	-0.00552033	0.00530377	0.000923514
ARHGAP31	-0.0117925	0.00224269	-0.010033	0.00492285	-0.00109347	0.00553049	-0.00291492	-0.0108393	0.0193795	-0.00669218	0.00425806	0.00301709	-0.00227882	0.00716648	0.00093396	-0.00101655	-0.00207581	-0.00449688	-0.00240152	0.00213953	-0.00412201	0.00370172	-0.000378865	0.00123521	0.000748379	-0.000700684	-0.00479811	-0.00766551	0.00270865	0.00273586	0.00318229	0.00145364	0.0060109	-0.00395628	0.00123264	-0.000254887	-5.43271e-05	-0.00125278	-0.00517152	-0.00297237	0.00156518	0.000790348	0.0109735	0.00192236	-0.00163583	0.00262127	-0.0010409	0.00380956	0.00393344
CENPQ	0.0011338	0.00161787	-0.00288583	-0.00159453	-0.00231363	-0.01253	-0.000395101	0.00257817	0.00149416	0.0035965	-0.00190321	-0.00263805	-0.000636556	0.00183335	-0.00874376	-0.00209276	-0.00136615	0.00152296	-0.00196741	0.00256234	-0.000114442	-0.00059306	0.00482962	-0.00168496	0.00375434	0.00429941	0.000197765	0.000313163	0.00512091	-0.000580652	-0.00384013	-0.00585422	-0.00048746	-0.00243455	0.000122245	-0.00242171	-0.00323458	0.000134584	0.00376755	0.000314421	0.00233027	0.00038788	0.000550554	-0.00138513	-0.00342699	-0.00345462	-0.00150529	-0.000192122	0.00702604
SARS1	-0.00270777	-0.000225264	-0.000864072	-0.0016807	-0.00595043	-0.00579336	0.00110696	-0.00347049	0.0010789	0.00693926	0.00402018	-0.00582865	0.00566319	-0.00187502	-0.00582387	0.00532195	0.00178384	0.00046314	0.00170679	-0.00180403	-0.00229765	-0.00155632	0.000792084	-0.00336385	-0.00197224	-0.00139652	-0.00133482	-5.57701e-05	-0.000251308	-0.00292743	0.00115248	0.000566208	-0.00562546	0.00655746	-0.000886306	-0.00123887	0.00312568	-0.00177737	0.000898669	-0.0012106	0.00131636	0.0021403	0.00178889	-0.000102837	0.00177719	-0.00183611	0.00340039	-0.000431543	-0.000590777
RANBP3	-0.004559	-0.00609935	-0.00321885	-0.00433456	0.00302994	0.00251583	0.00245952	-0.00232445	-0.00309445	-0.00444356	-0.00310731	0.00254702	0.0019188	-0.00164804	-0.00512213	-0.00381478	-0.00478506	-0.000848103	0.000914081	0.00126301	0.000878093	-0.000494297	0.00094284	0.00220117	0.00286092	-0.00322622	0.000622721	0.000644999	0.000310329	-0.00195264	-0.000475328	-0.00242407	0.000414949	0.0029732	0.00156037	0.000452612	0.00206714	-0.00205384	0.000542315	0.000716063	0.00133759	0.00182803	-0.000854993	-0.0012853	0.000346383	-0.000836584	-0.00100507	-0.000923792	0.000980059
ARID4A	-0.00135661	-0.000955902	0.00123666	0.0059162	-0.00251437	0.00188589	-0.00157529	0.00181261	-0.00187562	-0.00120893	0.000430172	6.21839e-05	-0.000793989	-0.0013002	0.00454836	-0.000881194	-6.26365e-05	-0.00193468	0.00137488	0.000465044	0.00410851	-0.000175923	0.00179742	0.000483889	0.00179419	0.00434091	-0.00318345	0.00164177	0.00085358	-0.0019059	0.000199942	-0.00142063	0.00230445	-0.00202123	0.00130453	-0.00016906	-0.00147224	0.00155915	0.00343521	-7.18768e-05	-0.0012845	0.00205705	-0.000236944	-0.00697134	-0.00217493	0.00206828	-0.00460859	0.00632094	0.000753183
EIPR1	-0.00288754	0.000802128	-0.00133115	-0.00636428	0.00218054	0.00204941	-0.000271263	-0.00157035	-0.00196658	0.00368512	-0.0030917	-0.00124302	0.00190143	-0.000385881	-0.00177243	8.22366e-05	0.000212405	0.00068376	2.67465e-05	0.00188213	0.00130906	-0.00461868	0.00194856	-0.001693	-0.000130922	-0.00182039	-0.00136831	-0.000817507	0.000220591	-0.00207954	0.000281576	-0.00167897	-0.000348831	0.00159705	0.00136692	-0.000721523	0.000121767	-0.000555188	0.00015318	-0.00101588	0.00268807	9.65477e-05	0.00234607	0.00151678	0.00227864	0.000286226	9.00461e-05	0.00116131	0.0015268
PNPLA6	-0.0096327	-0.00748822	-0.00455965	-0.00740137	0.00186448	0.00463183	0.000612068	-0.00278991	0.000457374	-0.00474318	-0.000624223	0.000384484	0.00685689	-0.000331239	0.00224053	0.00195274	-0.0010716	0.00317023	0.000745786	0.00334037	0.00589291	0.00312038	0.0015115	0.00206576	0.0066757	0.000894406	-0.00606843	-0.00494096	0.00138223	0.00341266	-0.000985619	-0.000485472	0.00136908	0.00256293	0.00213888	-0.00169257	-0.000891935	-0.000117264	-0.00203794	-0.00243246	0.00173842	0.000374024	0.000585158	0.000617476	-0.00226462	0.001631	-0.0040676	-5.15021e-05	-0.000812863
IFT88	0.000274755	-0.000102397	0.00496774	0.000827174	-0.00502524	-0.00998394	-0.000897675	0.00470842	0.00255577	0.00248086	-0.00680632	-0.00186477	0.00350908	0.00115009	-0.000502319	-0.00341115	-6.58653e-05	-0.00109126	0.0034118	0.00115771	0.00473742	0.00182686	0.00638366	0.00469561	5.45464e-05	0.00146979	0.000253181	-0.000290175	0.00134427	-0.00197623	-0.00136579	0.000411917	0.00247098	0.00123974	0.00168551	-0.00110734	0.00100625	-0.00168501	-0.00167699	0.00215294	-0.00127373	0.00054706	-0.000784893	0.00266748	-0.000422325	-0.00203918	0.00208194	0.00127812	0.00279615
ALG1	-0.00648595	-0.00463184	-0.00123172	-0.00408913	-0.000275659	-0.00414213	-0.00503039	-0.00281673	-0.00165347	0.00139538	-0.000881325	-0.00359318	0.00306768	0.002568	-0.000358856	0.00286291	0.00224339	-0.00132648	-0.00232616	0.00213655	0.00414274	0.00298125	0.00654275	-0.000699528	0.000606624	-0.0051775	0.00103732	-0.00212932	0.00340487	-0.00237911	0.00337746	-0.00148943	0.00113868	-0.000971443	-0.00157291	-1.85037e-05	0.00257647	-7.11766e-05	0.0006579	0.00061434	0.00098652	-0.000656766	-4.86871e-05	0.000542443	4.80407e-05	-0.000600762	0.00154131	-0.00202679	0.000931863
ZCCHC8	0.000708815	-0.00187912	-0.000345843	0.000180643	0.000711902	-0.0018951	0.00202985	0.00209922	0.00287311	0.00213465	-0.0022721	-0.00163607	0.00418367	-0.00153888	-0.0023264	-0.00244565	-0.0014695	-0.00318242	-0.000727447	-0.00279479	-0.00161035	0.00049309	9.50772e-06	0.000299171	0.00128518	-0.00157162	-0.00196955	-0.000207155	-0.00102605	2.00114e-05	0.000636711	-0.000209037	-0.00162099	0.0028561	1.71897e-06	-0.00078372	0.00159111	9.03527e-05	0.00351302	0.00239892	0.000977953	0.00611028	0.000135214	0.000334377	-0.00447872	0.00309493	-0.00167426	0.00344095	-0.000979589
ABCF2	-0.000918517	0.00426997	-0.0024658	-0.00387148	0.00636851	-0.00140841	0.001878	0.00434455	0.00159641	0.00582725	-8.29084e-05	-0.00125493	0.0041445	-0.00359394	-0.00197264	0.00252639	0.00265106	0.000302458	0.000382221	0.00333569	-0.0047442	-0.00343324	0.0059118	0.000356713	0.00424406	-0.00319992	-0.000795018	-0.00228399	0.00228755	-0.00451703	0.000858724	-0.00298871	0.00231367	0.00155656	-0.000166618	-0.00217808	0.00224104	-0.00062745	0.00147671	-0.000266867	-0.000673931	-4.53847e-05	0.00192764	0.000605096	0.00249745	-0.00192072	0.00210636	-0.00329867	0.00151709
CHPF2	-0.00875038	-0.00521955	-0.00542171	-0.00675173	-0.000281751	0.00345537	-0.000654374	-0.00694304	0.00100547	-0.00466175	-0.00306891	-0.00341356	0.00101311	-0.00316512	0.00592153	1.97761e-06	0.00185591	-0.00108677	-0.000402962	0.00568814	0.00422825	-0.000469163	6.43438e-06	0.00265694	0.000478806	0.000185528	-0.00226927	8.04078e-05	5.05598e-05	-0.00289764	0.00161524	-0.00167444	0.00233604	0.000606019	0.00359647	-0.000475357	0.00174615	0.00139578	-0.00185525	-0.00224065	-0.00433137	-0.00325878	-9.75786e-06	-0.00124598	-0.00242583	0.000564602	0.00266027	-0.00323658	-0.000700203
LRRC7	0.00974979	0.00254756	-0.0021147	0.0101319	-0.00369096	-0.0116389	0.00162119	0.000394908	-0.00764517	-0.00491103	0.00733875	0.0101113	-0.00578418	-0.0098363	0.00218137	-0.00743098	0.00416606	-0.000650274	9.947e-05	0.0047181	-0.00138607	-0.0083376	-0.0109009	0.00149075	0.0101863	0.00796297	0.000247808	0.00842092	0.00700325	0.00278805	0.00378273	-0.00247996	0.00929876	0.0107974	0.00341269	0.000416255	0.000305735	-0.00280891	0.0040926	-0.00193021	0.00832912	0.0076886	0.001392	0.00209532	0.00976885	0.00628068	-0.0114056	-0.00892239	-0.00200921
FUT8	0.00147986	0.00115846	-0.00640781	0.00188274	0.0058606	-0.00106027	0.000939736	-0.00290879	0.00713632	0.00434183	-0.00519195	0.000759616	-0.00555016	0.00789837	0.00528231	0.00799175	-0.00848394	0.000576632	-0.00339832	0.00171759	0.00543914	0.00061181	-0.00458643	0.00980131	-0.000629438	0.00216204	0.00220384	0.00575207	0.000444667	0.00329177	0.00572362	-0.000761793	-0.00577792	0.00154856	0.00802541	-0.00896509	0.000843969	-0.00276755	0.000905939	-0.000709503	0.00428304	0.00284241	-0.000455817	0.00254807	-0.00612511	-0.00270218	-0.00349081	0.00597082	0.00312401
UBA6	-4.01038e-05	0.0015393	0.000456341	0.00144619	-0.00283771	-0.007963	-0.00078409	-0.00103717	0.00299096	0.000641692	-0.00283592	-0.0059918	-0.00106771	-0.00217743	0.00215784	-0.000936598	-0.000474118	-0.00113898	0.00162638	0.00427104	-0.00135686	0.0019762	-0.000648336	0.000147154	0.00130162	0.00208148	-0.000414087	-0.00119231	0.000972229	0.00208497	-0.00077781	-7.74151e-05	0.000528537	-0.000282961	0.00130083	-0.000458249	2.09177e-05	0.000765227	-0.00222808	-0.00164935	-0.000124332	0.0019098	0.00476746	-0.0015685	-0.00143312	0.00308999	-0.00104564	0.00287812	0.000738905
GAB2	-0.000465094	-0.00419784	-0.00981001	0.00484158	0.00626236	-0.00305045	-0.00216313	-0.00371737	-0.00531253	-0.000892715	-0.00333865	0.00565097	0.000769683	-1.17155e-05	0.00211456	-0.00272401	-0.00832231	0.00052894	0.0062507	-0.000781112	-0.000515669	0.00284963	0.000510197	-0.00148175	0.001981	0.00172933	-0.0041809	-0.00175209	-0.003062	0.00523564	0.000871713	0.00162124	-0.0019345	0.00461333	0.00235281	0.00416438	0.00279954	-0.00155177	-0.00297891	-0.00513909	-0.000388503	-0.00296534	-0.00308673	0.00185001	0.000139618	-0.000511917	-0.00249261	-0.00516617	0.00342566
ATP6V0A1	-0.000864897	-0.00216067	-0.000317573	-5.18447e-05	-0.000904424	0.0063091	-0.00203736	-0.00473246	-0.00374736	0.00238581	0.00489276	0.000520657	-0.00115034	4.68258e-05	0.000136502	-0.00292373	0.00878766	0.000652823	-0.00405665	0.00600978	0.00263662	0.00249796	-0.000281608	0.000259765	0.00101023	-0.00147085	-7.06137e-05	-0.000991127	0.00241518	-0.00111475	0.00253609	-0.00227671	0.0027405	-0.00119627	-0.000189603	-0.000209034	0.00125389	-0.00108934	-0.00248345	-0.0028046	0.00546436	-0.00234388	-0.00182157	0.000172889	-0.0015134	6.2497e-05	0.00218468	0.00492849	-0.00432647
PIAS1	0.0015342	-0.00303082	0.00265507	0.00603293	-0.00170227	-0.00152284	-0.00172714	0.00058144	-0.00146167	0.00175032	-0.000267114	-0.0044879	-0.00175924	-0.00167918	0.00580936	0.00274494	0.00374579	-0.0059856	0.00136133	0.00172617	-0.00337753	0.00605082	-0.00474573	0.00136205	0.0017463	0.00263503	0.00284852	-0.00418585	-0.00242965	3.90963e-06	0.00149506	0.00011295	-0.00225846	0.00267482	0.00150126	-0.000402901	0.00107705	-0.00202483	0.000230155	0.000435188	-0.00050478	0.00217047	0.00053817	0.000164792	0.000444871	-0.00160829	-0.000250257	0.00253671	-0.00115438
SLC4A7	-0.00310984	-0.000748018	0.00238912	0.0053673	0.00427069	-0.00381008	6.30518e-05	0.00438194	-0.00139757	0.000159369	-0.00171106	-0.00888943	-1.70037e-06	-0.00345685	0.000388163	-0.00107399	-0.00120875	0.00145804	0.00259472	0.00580155	0.00283307	0.000304728	-0.00120471	-0.000588761	0.00297168	0.00194342	-0.00317208	-0.000413683	0.00129945	0.00657931	-0.00314323	-0.00202962	0.00253264	-0.000549149	-0.00164753	0.00271046	-0.00426141	0.00479307	-0.00129069	-0.00418613	-0.000811412	0.00202952	0.00626536	0.00278387	-0.00345607	0.00720144	-0.000167122	-0.00680217	0.00956919
APBA2	-0.00591248	-0.00218117	-0.0071089	0.00289534	-0.00249141	-0.0105138	0.00815683	-0.0098802	-0.00341242	-0.00616489	-0.000278947	0.00335887	0.00554374	0.000274689	0.0062042	0.00869435	0.00184194	-0.00406593	-9.50228e-05	0.000605275	0.00562263	-0.00251386	0.00667751	0.00119305	0.000353232	-0.00969636	0.00167668	0.0026037	-0.0005961	0.00446267	0.00196491	0.00253001	0.00537865	0.00717007	-0.000428886	-0.0016655	-0.0028243	0.000636591	0.00120506	-0.0131105	0.00170437	-0.00803278	-0.00303346	0.00174007	0.00909852	-0.00666295	-0.00648666	-0.00434664	-0.00313647
MAP2K3	-0.00615586	-0.00212912	-0.000742253	-0.0104989	0.0014749	0.00595745	-0.00257575	-0.00353701	-0.0028507	0.00170069	-0.00342715	-0.00207047	-9.97882e-05	-0.0010148	0.00691621	-0.00151801	0.00611688	0.00550915	-0.0015958	-0.00262034	-0.00406738	0.00208503	0.00115664	-0.000161596	0.00193142	-0.00427666	-0.0030431	-0.000658485	0.00219822	0.00179881	0.0030416	-0.00315283	0.00509117	-0.000881052	0.00483259	-0.000402251	0.00236442	1.22288e-05	0.000238122	0.00237887	0.00376128	0.000729262	0.0055499	0.00200029	0.00365951	-0.000143825	-0.000407909	0.002613	-0.00177575
CLXN	0.00978616	-0.00278891	0.0202748	-0.00621349	-0.0141843	-0.00133438	0.000281208	0.0117559	0.0179587	-0.00149276	-0.00749338	0.00126521	0.00677244	-0.0014263	0.00579733	-0.00292828	-0.00328984	-0.00976315	-3.34944e-05	0.00766807	0.00774375	-0.00421106	0.00687332	-0.0020817	0.0076383	0.000491887	0.00964946	-0.00477991	0.0090477	0.000136085	-0.00407403	0.00489395	-0.0145652	-0.00199168	0.00761956	-0.00172822	-0.0071562	0.00743294	-0.000690808	0.00121064	-0.00257916	0.00366412	-0.0051522	-0.000256115	-0.00123658	0.00125561	-0.00562887	-0.011684	-0.000632042
TMSB10	-0.00312937	0.00593862	-0.00250672	-0.00819874	-0.00590698	-0.00310329	0.00583824	-0.00516734	0.000637745	0.00204247	0.00455118	-0.0117216	0.00151922	0.0055489	-0.00132723	-0.0031682	-0.00274017	0.00708213	0.00339116	-0.00393405	-0.00606892	-0.00252426	-0.00505572	0.00521456	-0.00112462	-0.00184912	0.00254624	-0.00173951	0.0012802	0.000548307	-0.00133137	0.0044609	0.00139526	-0.00168298	-0.000596018	0.00327468	-0.000936175	-0.00299748	0.00257036	0.00286746	0.00250173	-0.00016613	4.21725e-05	0.000260112	0.00296098	0.00123401	0.00396769	-2.78352e-05	-0.00276313
ASTE1	0.00030233	0.00073938	0.000561193	0.00275171	-0.00114403	-0.00400505	-0.00229061	0.00321089	-0.000200638	0.00368098	0.000652652	-0.00398518	1.93979e-05	0.00134528	0.00344443	0.00193397	0.00245594	-0.000882392	0.00106541	0.00280697	-0.000754173	-0.00203128	0.00251789	-0.00338531	-0.00240795	-0.00211495	-0.000419623	-0.00100524	0.000515784	-0.0022702	0.00442269	-0.00160206	0.00301668	3.65402e-07	0.0051272	0.000485776	0.000155513	-6.75792e-05	0.00214368	0.000547831	0.00358935	0.00461212	0.00128273	-0.00168935	-0.00328528	-0.000930024	-0.00177101	0.000950834	6.33847e-05
RNF19A	-0.00271329	0.000106871	0.00189198	0.00205361	-0.00428277	-0.00870148	-0.00187979	-0.00602281	0.00413365	0.00233491	0.000335689	-0.00148863	-0.00419372	-0.00273741	0.00448382	-0.0042601	0.00271831	-0.00030401	0.000567567	0.000337586	0.000111715	0.00029811	-0.00176137	0.00105602	0.000903799	0.000238341	0.00216188	-0.00458588	0.00347462	0.00473182	0.00248854	0.00161402	-0.00206466	0.0054566	-0.00333719	0.00174836	-0.00118548	0.00528251	0.000146771	-0.00125775	-0.00229102	-0.00139003	0.00266558	-0.00237742	0.000113762	0.000604929	0.00149268	-0.00238707	0.00164953
PEX3	-0.000258803	0.00157838	0.00103989	0.000487681	-0.00646577	-0.0122888	-0.00244427	0.00273275	0.00339832	0.00258821	3.82548e-05	-0.00487483	-0.000741294	0.00231527	0.000566815	0.000672391	-0.00189087	-0.00138706	-0.00142767	-0.00089108	-0.00205346	-0.00100128	0.000939391	-0.00302792	0.00244235	0.000846828	-0.000715767	-0.000600754	0.00110564	-8.08372e-05	0.00202302	-0.000984754	-0.0020015	-0.000665813	0.00160271	-0.0014691	-0.00126362	-0.000171327	0.00331835	0.0035336	0.00096608	0.00230424	0.000103685	-0.00129473	-0.000338734	-0.00223649	0.000521675	-0.00117774	0.00175327
GABARAPL2	-1.10825e-05	0.00612785	0.00162318	-0.00526386	-0.0109807	-0.00982037	-0.000563025	-0.00359424	0.00125156	0.00385004	0.00116584	-7.778e-05	-0.00645208	-0.000162968	0.00363594	-0.00210472	0.00347042	-0.00180596	-0.000962401	-0.00190906	0.000160789	0.000961569	-8.47922e-05	-0.0015368	0.0011733	0.00324171	-0.00186329	-0.00399418	0.000407157	-0.00095431	0.000275811	0.000925653	-0.00271992	-0.00183387	-0.00262402	0.00193784	-0.000127456	-0.000111208	0.00162551	0.000505262	0.0013111	-0.00298469	-4.1656e-05	-1.08153e-05	-0.000258559	0.000959155	0.00104302	-0.000325391	-0.00100325
MYOC	0.000796076	0.00159184	0.000846177	0.000886284	-0.00351986	0.000921571	0.00513566	0.00556306	-0.0029969	-0.00542501	-0.00329013	-0.00419876	0.000214179	0.00102366	0.000215313	0.00232484	0.00171812	-0.00566295	-0.000553588	-0.00186203	0.00126792	0.00298356	-0.00143001	-0.00105403	0.00051131	-0.000128612	0.00411897	-0.000945483	-0.00106029	0.00237265	-0.00102033	-0.00241321	0.00128412	-0.00108628	-0.00796687	-0.00383008	0.00716339	-0.000888243	-0.00086614	0.00185978	-0.00119005	-0.00302064	-0.000850277	0.00117772	0.00329186	-0.00481655	-0.000432965	0.000379346	-0.00596821
SH3YL1	0.00609968	-0.00149027	0.00251693	-0.00471466	-0.00221004	-0.00213856	0.000364103	0.0030012	-0.000592911	0.00178853	0.00178158	0.0030157	-0.00245829	-0.00293356	4.88332e-05	-0.00833967	-0.00524892	-0.0022687	0.00203887	-0.000468171	-0.000791077	-0.00185639	-6.26702e-05	-0.000375157	-2.42649e-05	0.00224587	-0.00121278	0.00132939	0.00145295	0.000188289	-0.0015026	0.00115917	-0.00256905	0.00322429	0.00030606	-0.00319316	0.000285157	-0.00312948	-0.00282444	0.00258791	-0.00459872	-0.000361508	-0.00198571	0.000658355	-0.005147	0.00410547	-0.000654071	0.00285468	0.00227181
FAM136A	0.000702843	0.0020194	-0.00248983	-0.00220163	-0.00483591	-0.0150791	-0.000383581	-0.000221799	-0.000925044	0.0027466	-0.000898881	-0.00305028	0.00187502	0.00132819	-0.00251726	0.00204638	-0.000994514	0.00142592	0.00111723	-0.00163927	-0.00147876	-0.00072397	0.00223488	-0.00108844	-0.00128234	-0.00123845	-0.000201168	-0.000260129	-0.000208335	-0.00154821	0.000901576	-0.000172222	-0.00063301	-7.10619e-05	0.00155133	-0.000708353	0.00266883	-0.000794801	0.00229303	0.00409646	0.000566062	0.00089739	0.00276777	-0.000384357	0.00270723	-0.00285055	-0.000892319	0.00194516	0.0011388
VCL	-0.00321517	0.000517938	-0.00451621	0.0013668	-0.00215238	0.00506089	-0.00304989	-0.00139751	0.00616639	0.0020138	-0.00101163	-0.00521268	0.0020735	-0.0017512	0.00291731	0.00327328	0.00371934	0.00179145	0.00397916	0.000727646	-0.00466476	-0.00151166	-0.00389408	5.15887e-05	-0.00119983	-0.000790799	0.00271206	0.00267697	0.00359669	0.00205752	0.0032405	-0.00339565	0.00143919	-0.00059924	0.00196703	-0.00442322	-0.00106569	0.00211559	-0.00319787	-0.000733661	0.000575027	0.00364475	0.000605796	-0.00134063	-0.00345499	0.00118383	0.0013386	-0.0020462	0.00744012
DEPDC1B	0.00285036	-0.00126897	-0.010235	-0.000779708	0.00223764	-0.0156355	0.00467474	-0.00253611	-0.00434557	0.00307633	-0.00310832	-0.00244956	-0.011494	0.00470387	-0.00973996	-0.00176855	-0.00327313	0.00341553	-0.00317208	0.00497319	-0.00537271	0.0067021	0.00122701	0.00222998	0.00650952	0.000825388	0.000508306	-0.00248611	0.00102619	-0.00148319	-0.00489913	-0.00461126	4.66755e-05	-0.00498816	0.00250617	-0.00666252	0.00277141	-0.00200174	0.0058835	0.00150374	0.000366333	0.0076047	0.00602112	-0.00480688	0.00300356	0.00121567	0.000688278	0.0114964	0.00612612
DAPK2	-0.00012409	-0.00164713	0.00372943	-0.00614592	0.00623808	0.00829291	0.010334	-0.00559136	0.00834581	0.000847418	0.00745278	-0.00109257	0.000717077	0.0151801	0.00348966	-0.00984572	0.00864805	-0.00343213	0.00207832	0.00285526	-0.00335144	-0.000490272	0.00804852	-0.00130803	-0.00810375	0.00592159	0.00067458	-0.0028179	0.00146863	0.0075106	-0.00217936	-0.00185872	-0.00129662	0.0105335	-0.00884925	0.0129473	-2.21402e-06	0.00425218	-0.0109911	0.000692504	-0.00408437	-0.00652328	0.0149406	0.00994409	0.00588678	4.18315e-05	0.00956643	0.00818045	-0.00416643
NSMAF	-0.00257749	-0.000618963	0.000453618	-0.000180372	-0.00225197	-0.0089773	-0.0028739	-0.00149287	0.00135248	-0.000943786	0.00211414	-0.00281067	-0.00121717	0.000879679	-0.00139915	0.00219661	-0.000568648	-0.00128787	0.000988455	0.00151735	-0.00224726	0.00230022	0.000674812	0.00103589	0.000449079	-0.00181605	-0.00104387	-0.000962679	-0.000148116	-0.00188264	0.00284496	-0.00134307	-0.00135558	0.00186407	0.002549	-0.00365391	0.00349159	-0.00176555	-0.00166383	-0.000832205	0.000731597	0.00389051	0.00114312	0.00053092	-0.000332295	0.000955135	0.00486342	-0.00271638	0.00224448
ADSS2	-0.00598753	-0.000744032	7.23459e-05	-0.000134057	0.00410071	-0.00754839	-0.00257293	0.00221259	0.00105028	-0.000653471	-0.00465277	-0.000924093	-0.00212407	0.00432982	0.000219153	0.00148578	-0.00357934	-0.00172061	0.00195754	0.0060894	0.00159225	-0.00201169	0.0051074	-0.00197375	0.00368741	0.00238981	-0.000203076	-0.00127252	0.00111222	-0.00188073	0.00032975	0.00405784	0.00122373	0.000544574	0.000482506	-0.00088115	0.0027978	0.00064152	-0.00536195	-0.00136224	-0.00279423	0.00194322	0.00456875	0.000919691	-0.00227787	-0.00240779	-0.00187094	-0.00627783	0.00325532
STAP1	-0.00097752	-0.000969004	0.00864767	-0.00321928	-0.00391464	0.000792399	-0.00506414	0.00200164	0.00327661	0.000336021	-0.00981437	0.00210672	0.000167152	-0.00465492	-0.00173444	0.00509502	-0.0078078	-0.00404227	0.00451188	0.00426865	-0.00158967	-0.00262285	-0.00472611	0.00225852	0.002571	0.00426422	-0.0020197	-0.00367313	0.00113274	-0.0100967	0.00121492	-0.00713638	-0.00310793	-0.00169365	0.00667588	0.00197006	0.00176576	0.00258251	0.00742324	-0.00308836	-0.00859267	-0.000329049	0.00175516	0.0057811	-0.00183667	0.00262399	-0.000577611	0.00020927	0.00393165
TIMP2	-0.00684042	0.00736168	-0.00759523	0.000173101	-0.00719748	0.00199039	0.0050201	-0.000310785	0.000665549	-0.00248385	0.000476254	0.00916311	0.00360877	-0.00162029	0.000727872	-0.00730783	-0.00410069	0.00185329	0.0150036	0.00411556	0.00356186	-0.00331203	-0.00317702	0.00558211	0.00111463	0.00222524	-0.00206174	-0.00609157	0.00131876	0.00437011	-0.00322401	-0.000427025	0.00142267	-0.00473379	0.00176332	-0.00312888	0.00519125	-0.000442437	-0.00328797	0.00058749	-0.000238823	-0.00277434	-0.00509272	-0.00650795	-0.00340609	-0.00209935	-0.00139277	-0.00167433	0.000747443
RFC1	-0.000252963	-0.00178905	-0.00155606	0.00317839	-0.000570669	-0.0014588	-0.00107022	0.000834882	-0.000862112	0.00168519	-0.00203132	-0.00190313	0.00192679	0.00194938	-0.00256695	-0.00240998	-0.000226212	-0.000790978	0.00386343	0.00248517	-0.00359182	0.000544149	6.62834e-05	-0.00132798	0.000478787	6.39396e-06	0.00038034	-0.00153153	-0.0020495	-0.00241979	-0.000596984	-0.000822982	0.0022048	0.00436283	0.00193888	-0.00180683	0.00291215	-0.0004884	-0.000852132	0.000843694	-0.00166699	0.00378066	-0.00084922	-0.00197057	-1.74308e-05	-0.00122972	0.00153112	0.00111572	0.00202856
TBC1D23	-0.00182093	0.00120642	0.00269324	0.00169258	-0.00460577	-0.00529018	-0.00189644	0.00227583	0.00337759	0.00479614	0.00179514	-0.00433883	-0.00158638	0.000718051	0.00303504	-0.00113546	3.74364e-05	-0.0029885	0.000895836	0.000741303	-0.0032607	-0.00116074	0.000324363	-0.000218466	-0.000270837	-0.000519457	-0.000280444	-0.00166235	0.000435107	0.00326018	-0.00033003	-0.00114537	0.00017176	-0.00030373	0.000704489	-0.00187035	-0.000914349	0.000751446	0.000384555	-0.00183562	0.00100497	0.00263617	0.00345997	-0.00217862	-0.00452821	-0.00164278	-0.00173302	0.00187437	0.00120911
CUL3	-0.00337138	-0.00572008	0.00104585	0.00127475	-0.00710651	-0.013633	-0.00184747	-0.0042195	0.00158479	-0.00162393	0.000672244	-0.00334917	-0.00247117	-0.00131572	-0.00111931	0.00249826	0.000994175	-0.00260395	0.000830597	-0.00171502	0.0054036	0.00355004	-0.00161374	0.00132491	0.000236799	-0.00125095	-0.00205804	-0.000694348	-0.000631364	-6.53871e-05	0.000518665	-0.00240846	-0.000245065	0.00404028	0.00120801	-7.6194e-05	0.00292878	-0.00177265	-0.0004197	-0.00098382	-0.000749838	0.00358461	0.00263774	0.000961371	0.00121881	-0.000194563	0.00094328	0.0022022	0.0018974
MYOM2	-0.0020524	-0.00755383	0.00868104	0.00252568	0.00180059	-0.00764329	0.0199335	0.00380499	-0.00873318	-0.00844142	-0.000633354	0.0125094	0.00228269	0.00547128	-0.0106501	0.00664902	0.00116135	0.0100713	-0.00149557	-0.00765162	-0.00303574	-0.00499177	0.00505591	0.00630644	-0.00718845	0.00148365	-0.00714632	7.01894e-05	-0.00664139	0.00623629	0.00322933	-0.0113711	0.010849	-0.00858446	-0.00152764	0.00765295	-0.00873323	-0.0120575	-0.00698274	0.00787328	0.00121801	-0.00493636	0.0257203	0.0170575	-0.00643843	-0.00364996	-0.00539443	0.000193002	-0.00619221
OTC	-0.00144426	-0.000486553	0.000866935	0.0017673	0.000748258	-0.00164333	0.0048858	-0.00392391	-0.00499452	0.00831335	-0.00399527	-0.000806359	0.00163688	0.00347294	0.00130781	0.000428644	-0.00625458	0.0024039	0.000783005	0.00412838	-0.00187077	0.00270398	0.00206062	-0.0026656	0.000588142	0.00179934	0.00232575	0.00125879	-0.00594445	-0.00255493	-0.001795	0.00363583	0.000143629	0.00316244	0.00884417	0.00409374	-0.00162255	3.94047e-05	-0.00347105	0.00329963	0.00344281	0.0092614	0.000585662	0.00922507	-0.000472795	0.000123529	0.00146573	0.00390799	-0.00244775
CYP46A1	0.00807592	-0.00419256	-0.0029109	0.00839068	0.00188337	0.00599811	-0.000723063	-0.00233266	0.00737461	2.42177e-05	0.00902991	0.00772187	0.00746657	0.00286029	0.00374747	-0.00466311	-0.0018248	-0.00433237	-0.00294044	-0.00603802	0.000775984	0.00109814	0.0104112	-0.000808164	-0.00605101	0.00352906	-0.00182282	-0.000564854	0.000517409	-0.00195088	-0.00482565	0.000220532	-0.000520675	0.00109943	-0.00452992	0.0108681	0.00320612	0.00572169	-0.00571171	-0.00838688	-0.00252237	0.00176483	0.00838928	0.00866857	0.0125162	-0.00032635	0.000610011	0.00134116	-0.00471181
ZZZ3	-0.000641674	-0.00201472	0.000316595	0.00433465	-0.00207994	-0.00493482	-0.00116562	0.00131743	0.00224823	0.000278192	-0.000809276	-0.0041484	-0.00197055	-0.00012155	0.00146465	-0.000723029	-0.00148485	-0.00341861	0.00141446	0.00176358	-0.00260408	0.000669052	0.00109656	-0.00104498	0.00278162	0.0019856	-0.000532384	-0.00291024	-0.00275259	0.000251482	0.00281473	4.73409e-05	0.000276876	0.00330352	0.00293641	-0.00277377	0.00189655	-0.00159653	-0.00196604	-0.00097449	-0.00214326	0.00349551	0.00282162	0.000486368	-7.1684e-05	0.00169937	0.000943967	0.000373539	0.000643188
SLC18A1	-0.000362541	-0.00158477	0.00262754	0.00626754	-0.00221663	0.015079	0.000669817	-0.0079782	-0.0100978	0.0116181	-0.00565253	-0.00192637	-0.00273408	0.00555354	-0.00428259	-0.00489113	-0.000117992	-0.0045002	-0.00209799	0.0118908	0.00395583	-0.00884799	0.00775808	-0.00119606	-0.00123727	-0.00130198	0.00124155	0.00186914	0.00275365	-0.00253702	-0.00343807	-0.0128976	-0.000543139	-0.000399056	-0.00336949	-0.00502246	-0.00332374	-0.00340501	0.00747639	-0.00444379	-0.00396542	-0.00502144	0.00734003	0.00556221	0.0227067	0.00152491	0.00353282	0.0133521	-0.00615404
USP2	0.00928068	-0.00550175	0.00673041	-0.00310142	-0.0001461	-0.0118681	0.00162641	0.00151205	0.00884942	0.00279134	-0.00407207	0.0158475	-0.00359489	-0.00550184	-0.000373898	-0.000933259	-0.00922712	0.00325654	0.0069995	0.0030229	-0.00256384	0.00747241	-0.00295156	-0.00316795	-0.00101181	-0.0085104	-0.000644541	-0.00189757	0.0034721	-0.00421326	-0.00490154	0.00157101	0.00442616	0.00338765	0.00503835	0.00457605	0.00363692	-0.00559983	-0.00438898	0.00485021	-0.00112078	0.00126326	0.00426059	-0.00600904	0.00276538	-0.0125627	-0.00426539	0.00156964	0.00417648
CASR	0.0109223	-0.00662863	-0.00865964	0.000901344	0.00750851	0.00499479	-0.00406158	0.000507376	0.00476525	-0.0034269	-0.000891109	0.00404532	-0.010589	-0.0153965	0.00580357	-0.00707984	-0.0163084	-0.0108722	-0.0135285	-2.51888e-05	-0.0111146	0.00443038	-0.00941972	0.00584603	-0.0276571	-0.00719078	-0.00866443	0.000214114	-0.0144038	-0.00664436	-0.0082529	-0.00850248	0.00724068	0.0137475	-0.000284205	-0.0134569	0.00884323	0.0189669	0.00122284	0.00287782	0.0159856	0.00022564	0.00310145	0.00309046	0.0129849	0.0112334	-0.00671685	-0.000209856	0.00078789
TUBG2	0.000496376	0.00030657	-0.00234863	-0.00351538	-0.00105612	0.00329552	0.00469171	0.000291249	-0.00261212	-0.00250619	0.00410337	0.00340114	-0.000761251	-0.00125483	0.00891511	-0.00147285	0.0071079	0.000355729	-0.00309845	0.00132829	0.000299069	-0.0022039	0.000999283	-0.00519956	-0.00268383	-0.00116622	-0.00195592	0.00572569	-0.00102006	-0.000676503	0.00259043	0.00509677	0.00461359	0.0015047	-0.000110824	0.00015965	-0.000948664	-0.00306236	-0.000129548	0.00124732	0.00239708	0.000430004	-0.0027448	-0.00301733	0.000347898	-0.00112012	0.000152615	0.000775878	-0.000579019
RPL26L1	0.000120507	0.00798952	-0.000916172	-0.00660408	-0.00732278	-0.0105249	-0.00339977	0.00212181	-0.00100701	0.00306432	0.000974654	0.00103318	0.000202776	0.00345231	-0.000517732	0.00204145	0.000854726	0.00110573	0.0013594	-0.000861183	-0.00345424	-0.00487374	0.00262765	0.00187492	-0.000743642	-0.00202681	-0.00162967	-0.00061389	0.000570722	-0.00184675	-0.00214482	0.00283715	-0.00111305	-0.0043903	0.00130666	-0.000102662	-0.000668434	-0.00212436	0.00274249	0.00286364	0.00122987	-0.000109298	-0.00105118	-0.00243775	0.00275868	-0.000569968	0.00301244	0.000532036	-0.00188107
FLT4	-0.0210012	-0.000210527	-0.00666068	0.00656392	-0.0032455	-0.000899045	-0.00811169	-0.00683149	-0.00162895	-0.00966516	-0.023253	0.00799871	0.0162685	0.00432849	-0.00300298	-0.00679497	0.00799009	0.00014431	0.00426506	-0.00518002	-0.0107442	0.00641236	0.0155502	-0.0100333	0.00525428	-0.000151715	0.000817619	-0.0109132	0.00878602	0.00233797	-0.00619334	0.00955218	0.00695253	0.00583563	-0.00963087	0.0183236	-0.00466937	0.00886559	0.00846366	0.00522516	-0.00784611	-0.00532726	0.00893929	0.0150828	0.00191869	-0.00588607	-0.0138042	0.00702984	-0.00430603
NSUN2	-0.00440882	-0.00406093	-0.00277737	-0.00170245	0.00135759	-0.00241828	-0.00176717	-0.00301359	0.000606059	-0.00218228	-0.00208471	-0.0028533	-0.00360613	0.000316967	-0.000899803	-0.000181331	-0.00118421	-0.00119696	-0.00380494	0.00169574	-0.00079848	-0.00358663	1.87783e-05	0.000319515	0.0044042	0.00127398	0.00130645	-0.00221033	0.00210071	-0.00330751	0.00517039	-0.00172989	-0.000118741	-0.000159922	0.00237565	-5.89027e-05	0.00364415	0.000406079	-0.000674762	0.00101684	-0.000853713	0.00283372	0.000117692	0.00195606	0.000133738	-0.000944207	0.00374587	0.000329455	0.00136738
FBXO42	-0.00134673	-0.00198767	0.00146087	-0.000486217	-0.00102981	0.000137967	-0.00113939	0.00041319	-0.00080037	0.00412363	0.00141727	-0.00284247	-0.000438228	-0.00151177	0.00149986	0.00175391	0.00210084	0.00107429	-0.00110335	0.00437285	-0.00227536	0.00442993	0.00387703	-0.00106612	0.00183724	-0.00274648	-0.00207604	-0.0012634	-0.0010692	-0.00191585	0.00174928	-0.000248685	0.00129268	0.00113446	0.00148826	-0.0010483	0.00449194	0.00040976	-0.0026029	-0.00214716	-0.00321014	0.000784922	0.00174657	0.00056311	0.000589936	0.000752253	-0.000445648	0.000800585	-0.00151124
MFAP3	-0.00230334	-7.04776e-05	0.000240474	0.00197742	-0.00972384	-0.0126885	-0.00510297	-0.00102581	0.00276742	-0.000343112	0.000541092	-0.00362482	-0.000570324	-0.0017248	0.000121533	-0.00379091	0.00147532	-0.00130356	0.00304769	0.00103126	-0.002277	0.0049424	-0.000843527	0.00106283	-0.000554553	0.00053634	-0.000943701	-0.00219288	-0.00195894	0.00116793	0.000244859	-0.000376892	0.000191963	-0.00195139	-0.00106608	-2.54511e-05	-0.00148483	0.00088789	0.000801208	-0.00245213	-0.000292257	-6.80937e-05	0.00335984	-0.0014904	0.000905564	0.00159928	-0.00175954	0.00193885	0.00193837
MRI1	-0.00390736	-0.00110595	-0.00169951	-0.00555638	-0.00936811	-0.00213336	0.00131613	-0.00346313	-0.00210857	-0.00358817	0.000303951	-0.0045777	0.0027599	0.00102079	-0.00211942	-0.000905372	0.00362434	-0.00319833	-0.00111164	0.00553947	0.00104381	-0.00504332	0.00221298	-0.00719386	-0.00410947	-0.000461631	-0.00492594	2.46115e-05	-0.00494711	0.00156974	0.000663459	-0.00779772	-0.000229141	-0.00367443	0.000519552	-0.00347002	-0.0013355	-5.46455e-05	0.00400635	0.00444624	0.00272364	0.00172855	0.000589427	0.00131417	0.00127094	0.00168143	-7.38252e-05	0.00370308	0.00295031
METTL1	-0.00331536	0.000379718	-0.00338678	-0.0024233	0.0037601	-0.00201309	-0.000166598	0.00275749	-0.00490114	0.00487461	-0.00196208	-0.00634899	0.00408339	-0.00152273	0.00137467	0.00130624	-0.000123891	0.00271102	-0.00182846	0.00376452	-0.00299482	-0.00528266	0.00164534	-0.00275619	-0.000803129	-0.00598282	3.59298e-05	0.00431054	0.00360528	-0.00661252	0.00172502	-0.00131467	-0.00175817	-0.000849053	0.000611651	0.00136167	0.000619447	0.00222621	-0.00172861	0.00466461	0.00511616	0.00217592	0.00387318	-0.000478433	-0.000196711	0.000866513	0.00363237	-0.00347094	0.000784965
HOXC8	-0.00137568	-0.00741776	-0.0112588	0.00496783	-0.0107206	0.000386965	0.00857536	-0.0109065	-0.0115691	0.00150249	-0.0112618	-0.00209206	0.00841263	-0.0147714	-0.00110674	0.023252	-0.00622551	-0.00530335	0.000447606	0.00968897	-0.00388853	0.00521914	0.0200966	0.00648443	-0.0179083	-0.0286764	-0.000231013	0.00221725	0.000348097	-0.0098761	0.00668773	0.0119866	0.00577577	-0.00414571	-0.010628	0.0210886	0.000437986	-0.00837202	-0.000543223	0.00566446	0.0131414	0.0087618	-0.00893527	-0.00476636	-0.0106689	0.00698209	0.0105254	0.0292195	-0.012413
AGA	-2.52332e-05	0.00165721	0.00099385	-0.00290328	0.00156887	0.00242713	-0.000800663	0.00252778	-0.00187014	0.00542913	0.00098243	7.53488e-05	-0.000327772	-0.00256537	0.00271267	-0.00317269	0.00493679	-0.000104761	0.000338505	0.00550555	-0.0055701	-0.00494392	0.00034634	0.000757265	0.00128684	0.0043445	0.00160368	-0.0023572	0.00459537	0.000651386	-0.00387469	-0.000909075	-0.00397831	0.0041893	-0.00433238	-0.00390692	-0.00201158	0.00633809	0.000669929	-0.00563678	0.00218924	0.00286806	-0.000566229	-0.0057496	-0.00569967	-0.00028794	0.00341724	-0.00445646	-0.00961771
PI4K2B	-0.00204294	-0.00137684	-0.000755006	-0.0028901	-0.00103041	-0.00468901	-0.00478926	0.00183411	0.00103891	0.0026916	-0.00342877	-0.00669478	-0.00201921	0.000937889	0.00133358	-0.00319904	-0.00391713	-0.00216666	-8.77425e-05	0.00500587	-0.00342393	-0.00235684	-0.000172341	0.000178574	0.00173895	0.00643488	-0.000568537	-0.00345816	-3.38532e-05	0.00083359	-0.00266786	-0.00291393	-7.87107e-05	-0.00205694	0.00385284	-0.00209841	0.000588983	0.000493967	0.000166345	-0.00212261	0.000580974	0.00404252	0.00178993	0.000603019	-0.00325593	0.00199802	0.00205658	-0.0013468	0.000922506
BOD1L1	0.000784493	-0.00159211	0.000187595	0.00470663	0.000470892	0.000435013	-0.00124203	-0.00255845	0.000815308	-0.00197187	-0.000614831	0.00163365	0.00045727	-0.00288293	-0.000173316	-0.00345783	-0.00189826	2.73934e-05	0.00492098	-0.00043522	0.00138572	-0.00210169	0.00205634	0.000983874	0.00296647	0.00162637	-0.000650776	-0.000670921	0.00149419	-0.000661485	-0.000236999	-0.00235108	-0.000447407	0.000845705	-0.00333354	-0.000943257	-0.00179596	0.00136901	-7.90219e-06	-0.000497366	-0.00761556	0.00264701	-0.00209372	-0.00924355	-0.00251623	0.000729611	0.000730659	-0.000143072	0.00428363
MAT2B	-0.0031979	1.50079e-05	0.000950636	-0.00100403	-0.00054809	-0.00568301	-0.00147939	0.00615133	-0.000862316	0.00319166	-0.00364215	-0.00313779	-0.00291887	-0.000358843	0.00205673	-0.00132908	-0.00118263	-0.00215461	-0.00041095	0.000832211	-0.00221314	0.000353839	0.00171393	-0.000499444	0.0028424	0.00280095	-0.000866887	-0.00194199	0.000571537	0.000968318	0.000446094	-0.000727296	-0.000812599	-0.00357597	0.000291646	-0.0011527	-6.75483e-06	0.000561405	0.00220011	-0.00216442	0.00268364	-0.00031543	0.000267833	-0.00228565	-0.00399466	0.00197402	0.00164928	0.00331631	0.00282005
TLL1	-0.0140511	0.00275416	0.0141093	0.0105111	-0.0135059	0.0129416	0.00227301	0.00517746	0.00807788	0.00358144	-0.00716004	0.00303249	0.00808966	-0.019411	-0.00590668	0.00473857	-0.00071115	0.00298569	0.0087481	-0.0017199	-0.00962644	-0.0152985	0.00433506	-0.0214942	0.0122624	0.030028	-0.0151236	-0.00852121	-0.0223927	-0.00511439	0.0172686	0.0120557	0.000432178	0.0152238	0.00598951	-0.00778362	0.0126824	0.0125553	-0.00715203	-0.00939595	0.00909655	0.0022379	-0.00315387	0.0150721	0.000440976	0.00889996	0.0126183	0.0212469	0.0102576
EDC4	-0.0118332	-0.0231101	-0.0034055	0.00118128	0.00554762	-0.000418899	-0.00630059	-0.00795981	0.00212323	0.00213864	0.00239653	-0.00315623	-0.00194978	0.00356764	0.00474751	0.0024906	0.00144567	-0.00289123	-0.00131401	0.000298003	0.000636717	-0.00636763	-0.00376016	0.00023408	0.00587568	-0.00580213	-0.00382536	-0.000682197	4.14168e-05	-0.00638123	8.72553e-06	-0.00222221	0.00150224	0.00366274	0.00433416	0.000283523	0.00307145	-0.000463396	-0.000359129	-0.00100608	6.12284e-05	2.63569e-05	0.000145763	-0.000310013	0.000796689	-0.00115945	-0.000370641	0.00283075	-0.000262903
TRIO	-0.00295082	-0.00308913	-0.00241847	0.00386169	0.00049346	-0.000571552	0.00276238	-0.00638094	0.00204634	-0.00507036	-0.00231108	0.001302	0.00350452	-0.00156968	0.00376328	-0.00480235	-0.00358469	0.00324893	0.00510525	-0.00117797	0.00243335	-0.00153143	-0.00398855	0.0029048	0.00128926	-0.00137071	-0.000867555	-0.0002609	-0.00274299	0.00393406	0.00429239	-0.00178649	0.00319396	0.00161012	5.6522e-05	-0.00198576	-0.000882944	0.00446581	-0.00441113	-0.0035089	-0.00166559	2.67959e-05	0.00227901	-0.00692586	-0.000253002	9.90546e-05	-0.000102038	0.00101484	0.00487789
VCAN	0.00600581	-0.00225706	-0.00269742	0.0103317	-0.00768088	0.00103058	0.0106529	-0.00799125	0.0016778	-0.00538682	-0.00499117	-0.0074438	0.00355802	-0.015001	0.0038681	0.00516647	0.00601909	0.00463778	-0.0119474	0.00772462	3.51615e-05	-0.0101504	-0.000686801	0.0181015	0.00785776	-0.00968362	0.0130266	0.0150981	-0.00659607	0.00826671	0.000109784	-0.0202482	-0.00156004	-0.00952437	-0.0218986	0.00205157	-0.0223998	0.00525215	-0.00127988	-0.0183408	-0.0201773	-0.0166052	-0.00711483	-0.0221135	-0.00740523	-0.00170298	-0.00914911	-0.00170217	0.0176293
CLEC16A	-0.00232804	-0.00390561	-0.000665349	-0.00273324	0.000599799	0.00220411	2.79714e-05	-0.00510947	0.0046223	-0.00461963	-0.00130359	-0.00115438	-0.00300493	-0.0013321	0.00257698	-0.000683418	0.00460768	-0.00190237	-0.00338996	0.00153243	0.00153639	0.000505021	-0.00148473	-0.00083467	0.00337964	-0.00248421	-0.00178368	-0.0038294	0.00018709	-0.000685684	0.00156392	-0.00129025	0.00114871	0.000894212	0.00026808	-0.000454508	0.00188905	-0.000478041	-0.00129596	-0.00277858	-0.0028592	0.000397891	0.000104982	-0.000125151	-0.000163176	0.00133475	-0.000565952	0.00324041	0.00198294
MSR1	-0.00485432	0.00338477	-0.00107485	0.0079045	-0.00638897	0.00307428	-0.00280867	-0.0157142	-0.0166304	0.00038248	-0.0043741	-0.000792192	0.00117793	0.00158663	-0.00615655	-0.0135959	0.0187394	-0.0186768	-0.00209135	-0.00413241	-0.00622582	-0.00418065	0.0089797	0.00170264	0.00918172	0.00791299	-0.0027044	-0.0101474	-0.00725231	0.0162925	0.0140421	0.0128058	0.000469078	-0.00809807	-0.0182447	0.00971723	-0.00473747	0.0196685	-0.0029115	0.00324254	0.0092864	0.00977479	-0.000478834	0.0101766	0.00582791	0.00977936	0.00896181	0.00166744	0.012488
CDH1	0.0321276	-0.0225782	0.00101617	-0.0162291	0.000463789	0.00435103	0.000924706	-0.00592936	-0.00151752	-0.000846523	-0.000372253	-0.00368954	-0.00147506	0.00198689	-0.00306397	0.0124329	-0.0119382	0.00756937	-0.00349454	-0.00167747	0.00401926	0.00276302	-0.00959722	0.00728895	-0.00586043	0.0109245	0.00120812	0.00235768	-0.00186781	-0.00159287	0.00919841	-0.00481561	0.00118018	-0.00837791	0.000263364	0.000359464	-0.00111489	0.00229344	0.00427587	0.00103079	-0.00336082	0.0036853	-0.00291409	0.00370389	-0.0182352	0.0124397	-0.00747871	-0.0158909	-0.000119057
MTREX	-0.00259317	-0.00337816	0.00167942	0.00248982	-0.00274581	-0.00761295	-0.00232926	0.00134563	5.22009e-05	0.0029525	-0.000209267	-0.00185934	0.000372176	4.50769e-05	-0.00127655	0.000718078	-0.00215831	-0.000587753	0.000989002	0.0011057	-0.00131371	0.000607016	-0.00021167	0.000664968	0.000907117	-0.00217573	0.000920108	6.08838e-06	-0.00044181	0.000262388	0.00139602	-0.00121433	-9.07447e-05	0.00247478	0.002331	0.000275192	0.000563314	-0.000275915	-0.0015528	0.000400914	0.000796888	0.00243919	0.00194193	0.00112231	-0.00270877	-0.000293086	0.000446537	5.41302e-05	0.00326458
DNAH5	0.00222086	-0.0041457	0.0115566	0.00229984	0.00146393	-0.000753083	-0.01903	-0.0023839	0.00401566	0.00460804	-0.0258899	0.00936064	0.00966207	-0.0161203	0.0131005	-0.0006602	0.00409172	-0.00650194	-0.00568265	-0.00186157	0.00483982	-0.0112709	-0.0161533	-0.00150973	0.00271143	0.0109226	0.0055493	-0.00724409	-0.000587867	-0.0197466	0.00211163	0.00347696	0.0032304	-0.00239064	0.00220209	-0.00841128	0.00168748	0.00762879	0.00662565	0.00532854	0.00222215	0.00492672	-0.00255441	-0.00306108	0.00224668	0.00674164	-0.000675725	0.002588	0.00588286
ZFYVE16	9.57914e-05	-0.00204088	0.0022379	0.0079228	-0.0078769	-0.00807391	-0.00623743	0.00318539	0.00667216	0.00602943	0.00118911	-0.0026429	0.00671306	-0.000868819	0.00369762	-0.00303921	0.00307304	-0.00582883	0.00561014	0.00498063	0.000872048	0.00308566	-0.000585277	-0.00207346	-0.00346847	-0.00148562	-0.00536623	0.00266795	-0.00336146	0.00234274	-0.00251951	2.98566e-05	-0.000475165	0.000874793	0.00206441	-0.00349931	-0.00165208	-0.000189912	8.63051e-05	-0.000267986	-0.00223132	0.00372094	0.00416086	-0.000333914	-0.00192789	0.00253442	-0.00161031	-0.000573768	-0.000234492
RIPOR1	-0.00610288	-0.000932312	-0.00694928	-0.00423159	0.000985203	0.00413629	-0.000469732	-0.00625698	0.00409749	-0.00428634	0.00124246	0.00341051	0.00148515	-0.00367477	0.00340707	-0.0030774	0.00297507	0.0014219	-0.00126758	-0.0024596	-0.00219694	0.000261887	0.000660634	-6.82409e-05	0.00461433	-0.000690944	-0.00211532	-0.000887908	0.00540536	-0.00274732	-0.000204904	-0.00442651	0.000168323	-0.000765103	0.00114411	0.00126159	0.00542638	-0.00105951	0.00113371	-0.00248325	0.00329129	-0.00276925	0.00230178	0.000113875	0.00225352	-0.00207744	-0.00106648	0.00191812	0.000896658
C6	0.00143197	-0.00424316	0.0161306	-0.00406137	-0.00249015	0.000547243	-0.00023929	-0.00703316	0.00351162	0.00105735	-0.0228566	-0.00120944	0.004949	-0.00364699	0.00803778	-0.00864406	-0.00606997	-0.00683638	-0.00322622	0.00137187	-0.00298288	-0.00547233	0.00540715	0.00329643	-0.00216699	-0.00387822	0.00321186	0.00925011	0.00907066	0.00670609	0.00940251	0.00833631	-0.000968077	-0.00101144	0.00289996	0.00782823	0.015415	-0.000631796	0.00157842	0.0079624	0.00680079	-0.00560719	-0.00512621	-0.000826777	-0.0228968	-0.001602	-0.0111898	-0.0186923	-0.00133486
RAI14	-0.00497217	0.00235787	-0.00382086	0.000497069	0.00315263	-0.00758714	0.00118923	-0.00270615	0.00727558	-0.00292459	-0.00951754	-0.0023882	0.00199881	-0.00814859	0.00313578	0.0013847	0.00198552	-0.000428105	0.00194751	0.0060382	-0.00362393	-0.00228769	-0.00242987	-0.000315407	-0.00309062	-0.00396926	-0.00172477	-0.002544	-0.000580269	-0.00181335	-0.00211711	-0.00227102	-0.000738606	0.00186836	-0.00460629	0.00399106	-0.00195302	0.00047616	-0.000489281	-0.00124883	-0.00246512	-0.000703601	0.00115323	-0.000493716	0.00204024	0.00173542	0.00359177	-0.00475848	0.00230051
SOX30	-0.00174566	-0.00352261	0.00198491	0.00158896	-0.00264375	-0.0024059	-0.00286349	-0.00119481	-0.00591743	0.00128875	2.97709e-05	0.00892019	0.00401919	0.00190218	-0.0023054	0.00340923	-0.00453469	0.00247362	-0.00192188	0.00657737	-0.00210057	-0.00045639	0.000600296	-6.21462e-05	-0.0125247	0.00141419	-0.00966582	-0.00161224	-0.00896302	0.00723225	0.00827176	0.010507	-0.0110099	-0.00131836	0.00285217	0.0049267	0.00203246	0.00689262	-0.0126363	-0.00253465	0.00401565	0.00409705	0.00495291	0.00374552	0.00703841	-0.00186816	0.00409573	0.00106009	-0.00657747
PNKP	-0.00237932	-0.00163287	-0.00461436	-0.00859957	0.000201392	-0.00271535	-0.000318385	-0.00401165	-0.00294323	-0.000817999	-0.0040201	-0.000641589	0.00543639	-0.00408606	0.000820113	0.00295282	0.00203731	0.00134642	6.13778e-05	-0.000862038	0.00321539	0.000996801	0.0028072	-0.000251844	0.000196371	0.00127525	-0.00331909	0.00222221	0.000207009	-0.00236898	-0.000610257	0.000362723	0.0012489	0.00118724	0.00154938	-0.000610507	0.000157901	-0.0010738	0.000641497	0.000719095	0.00265796	-0.00360692	-0.002299	0.000288908	-0.00273269	-0.000672789	0.000882279	-0.00225867	-0.000465306
BEST2	0.00101021	-0.00203685	0.0015522	-0.000629939	0.00153495	0.00841914	0.00979129	0.00368037	-0.00305349	-0.00340314	0.00190619	-0.00451166	0.00268525	0.00353717	-0.00108414	0.00156932	-0.0015362	0.00122275	-0.00151414	-0.00248684	0.000778697	-0.00511278	-0.00284157	0.000764861	-0.000167434	0.000500981	0.00477834	0.000322326	-0.00126255	0.00223131	-0.00468811	-0.00589346	0.00304738	0.00320287	1.29569e-05	0.0065749	0.0095447	-0.0054435	0.0017263	0.00754036	0.000301439	-0.00400407	-0.00172369	-0.00659961	0.00343178	-0.0114237	-0.000377547	-0.00109954	0.00694118
PHLPP2	0.00116347	-0.00198493	-0.00163163	0.00422363	0.00257111	-0.000270144	-0.000757164	-0.000260717	0.00120759	5.07347e-05	-0.000731417	0.00210036	-0.00155478	-0.00281239	0.00497736	-0.00115066	0.000132642	-0.0028282	0.00374934	0.00211372	-0.00085757	0.000687683	-0.00205395	-0.00234662	0.00109885	-0.00211852	-2.53092e-06	-0.00213522	0.000832027	-7.72154e-05	0.00192548	-0.00199101	-0.00184307	0.00142615	0.000865667	-0.00158481	0.00122336	-0.00200064	0.00187842	-0.00283617	-0.0006448	0.00780275	0.00488093	-0.00816353	-0.00131169	0.000397724	0.00293425	0.00103224	-0.000733767
SPDL1	-0.00117911	-0.000752863	-0.00405741	0.00345846	0.00298859	-0.00584161	0.000414353	0.00416085	0.00227575	0.00435359	0.00210995	-0.00331961	-0.00375595	-0.000985684	-0.00372564	0.000518195	-0.00137716	-0.00155732	-0.00264232	0.0075505	-0.00440222	-0.00505704	0.00535018	0.00186096	0.00280685	-0.0035061	0.00302541	0.000837299	0.00199077	-0.000677796	-0.0017561	0.00406998	-0.00224964	0.00160756	0.00132775	-0.00126479	0.00133561	-0.00115132	0.00470026	0.00448891	-0.000451703	0.0044812	0.000413263	-0.00274045	-0.00535117	0.00253795	0.000796302	-0.00165095	0.00529875
STAU2	-0.000984978	-0.000505971	0.00118552	0.00246617	-0.0027469	-0.00699978	-0.00445881	0.000598658	0.000585843	0.00125403	0.000977565	0.000298332	-0.00194306	-0.000177192	-0.000535979	-0.00175368	-0.000459653	-0.00145599	-0.000859161	0.00397572	-0.000117806	0.000536508	-0.000726455	-0.00273353	0.00169975	-0.00124626	-0.00157765	-0.00249564	-0.00137855	0.0010786	0.000159509	-0.00058309	0.000311404	3.2306e-06	0.000891622	-0.0024829	-0.000977987	-0.00223634	-4.98922e-05	-0.00390075	0.000884821	-0.000290578	0.00204851	0.000258837	-0.000226731	0.00206128	-0.000254524	0.00503616	0.00148351
SLC66A1	-0.000904131	-0.000172154	-0.00626183	-0.00965565	-0.0020629	0.00410555	0.000259415	-0.00392255	-0.00148177	-0.00344515	-0.00188622	-2.45282e-05	-0.0018431	-0.00225686	-2.82749e-05	-0.00126942	0.00655377	0.0012842	-0.00327907	0.0011592	0.000968486	-0.00219614	0.00152738	-0.00304949	4.83196e-05	-0.00212041	-0.00280428	0.000215953	-0.00118216	-0.0039871	-0.000444147	-0.00293294	0.00101912	-0.000104607	0.00244921	-0.000254544	0.00272297	-0.00213296	0.00107639	-0.000346194	-0.000695593	-0.00257118	-7.30118e-06	-0.00219641	0.00218347	-0.000670514	0.00147406	-0.00160925	-0.00282074
CTNS	-0.00433477	-0.00189341	-0.00301746	-0.00437421	-0.00142693	0.00180291	-0.00304089	-0.00160318	0.000832823	-0.00401361	-0.00480141	-0.00294634	0.00327227	2.66376e-06	0.00359559	-0.00257914	0.000118783	-0.000418544	-0.00122411	0.00124235	0.00104846	-0.000292675	0.00207083	0.00206713	0.000695003	0.00149884	-0.00361648	-0.00156909	0.00103542	-0.00245826	0.00489464	0.000222213	0.00175135	-0.000602696	0.00272204	-0.000363191	0.00126781	-0.00131155	-0.0023066	-0.00504675	0.000365438	-0.0039913	-0.00128432	-0.00232039	0.0016399	3.51468e-05	-0.00181105	-1.11531e-05	-0.00359601
RTN4R	0.00509746	-0.00798411	-0.0050696	-0.00996351	-0.000169373	-0.00136513	0.0135931	-0.00117934	0.00373286	-7.08199e-05	0.00665066	-0.00124863	-1.508e-05	0.00110232	0.00466775	0.0109712	0.00424371	-0.00193731	-0.00631697	-0.00102625	0.00940416	-0.000770534	0.00541801	-0.00381481	0.0089542	0.000480706	-0.00236753	-0.0134604	-0.0106635	0.00386334	-0.0142745	0.00800205	-0.00153373	0.00852228	-0.000595595	0.0147982	-0.00051607	-0.000790594	0.00272666	0.00816178	-0.00471511	0.000609594	0.00742617	0.00165165	0.0109558	-0.00114785	-0.00428991	0.00316985	0.0076781
PHF23	-0.0029236	-0.000542897	-0.00246805	-0.00438991	0.000722538	0.00044228	0.000747469	-0.00136584	-0.00218522	-0.00236377	-0.00298277	-0.00362081	0.000704491	-0.00373839	-0.00226425	-0.000692628	-0.000330953	-0.000751438	0.000715236	0.000889734	-0.0018617	8.21865e-05	0.00310237	0.00212602	-0.00214199	-0.0029361	-0.000170974	0.000510966	0.000965967	-0.00247619	0.00318704	-6.68073e-05	0.00224916	-0.000189607	0.00171248	0.00151815	0.000175202	-0.00121211	0.00132404	-0.000900317	0.00175996	-0.00065079	0.000527956	-0.000262551	0.000586444	-2.68997e-05	-0.00152933	-0.000460579	-0.00237636
CDH10	0.0168904	0.00246429	-0.0119661	0.00887347	-0.0148373	0.00209842	0.00394188	-0.0103454	0.0167314	-0.00428166	0.00588527	0.00362238	0.00180353	0.00182597	0.0159489	-0.00263591	-0.011087	-0.00877898	-0.0179537	0.00332375	0.00280343	-0.00625857	0.00314429	0.0207765	0.00306624	-0.00841603	0.014839	0.00908428	-0.0111828	0.0112102	0.00139279	-0.00762293	0.00529058	0.00846888	-0.00557085	0.021994	-0.000384288	-0.00818362	0.00359402	0.00519149	0.0228502	-0.00780154	-0.00503973	0.00818083	0.0282891	-0.000210829	-9.08366e-05	-0.00883026	-0.00665951
INPP4A	-0.00252722	-0.00180052	-0.000188403	0.00272407	-0.00170381	-0.00337366	-0.00130182	-0.000757007	0.00168109	-0.00157766	0.00239282	0.000474539	-0.00330891	-0.00391135	0.00342136	0.00140841	0.000982152	-0.00329179	-0.000480957	0.00177706	0.00166593	0.000473812	0.000581698	-0.00216833	0.00404937	-0.00265165	-0.00183443	-0.00286807	-0.000486329	-0.00105613	0.00142269	0.000616223	0.00179085	0.000219392	-0.000865316	0.00110832	-0.00109921	0.000870655	0.000904705	-0.003585	-0.000586515	-0.00162853	0.00152845	0.00137517	-0.00158252	4.30249e-05	-0.000978127	-0.000928297	-0.000543848
RAB27B	0.00650341	-0.00580664	0.0131618	-0.00735732	-0.0199186	0.00195907	-0.0126704	-0.00472744	-0.00113627	-0.00519236	0.00649154	-0.00187721	-0.0137998	-0.00155236	-0.00133364	-0.00151333	-0.0132218	0.000933304	0.00151328	0.0211084	-0.00500751	-0.00401415	0.00843508	0.000370633	-0.0014217	0.00472262	0.00456194	0.0171735	0.0030304	0.00449945	0.0121808	0.0056608	-0.00615443	-0.00485977	0.020816	-0.0202889	0.00426492	-0.0158326	-0.00418704	0.00136796	0.000255906	0.00848864	0.000808925	0.00884065	-0.00390391	-0.000660204	-0.00541305	0.00208334	-0.0164059
PSMA4	-0.000494031	0.00437101	-0.00119476	-0.0025037	-0.000167151	-0.00158755	-0.00253952	0.00366941	-0.00228351	0.00417586	-0.00163579	-0.00405296	-0.00046968	0.00131308	-0.000397887	0.00200151	-0.000908441	0.000298869	0.00225335	0.00302273	-0.00371375	-0.00361181	0.000267883	-0.00114881	-0.000292453	-0.00106649	-0.00074296	-0.000136098	0.00111574	-0.00225239	-0.00296692	-0.00122189	-0.00122698	-0.000961089	0.00138685	0.00150634	0.00180165	-0.000708173	0.00129653	0.000813739	0.00221601	0.00165795	0.00225569	4.90945e-05	0.000349674	0.000443046	0.00121595	0.00210193	0.000485015
MYO16	0.00621928	-0.00222326	0.00575333	0.00332179	-0.00420979	0.000173045	0.00930525	-0.0147296	0.00646113	0.00537301	-0.00189604	0.0131562	-0.00539897	-0.00054457	-0.00358299	0.0034709	0.00150542	-0.00473114	0.00963355	0.00107522	-0.00193715	-0.00772804	-0.0083824	-0.00271338	0.00533667	-0.00378638	-0.00520666	0.000155464	-0.0091344	-0.00731933	-0.0039098	0.0109763	-0.0103044	-0.00165777	-0.0021422	0.00173227	0.00254306	-0.000474734	-0.00264015	-0.0125419	-0.00162529	0.00350062	-0.00735808	0.00188337	0.00260431	-0.00521073	-0.00729242	0.0150636	0.00578189
LSG1	-0.00455098	-0.00116317	-0.000448242	-0.000266227	-0.00224829	-0.0143199	-0.00198364	-0.00421694	-0.00107937	-0.000518115	-0.00193769	-0.00117538	-0.00109887	0.00139589	-0.00355525	0.00199414	0.00240409	0.000415243	-0.000643526	-0.00195385	-0.00124179	0.000504877	0.00036094	0.00372924	-2.66056e-05	-0.00295395	-0.00114318	0.000599878	5.3765e-05	-0.003108	0.00256308	-0.00299365	-0.000553599	0.0010745	0.000133465	-0.00163614	0.00102611	0.00210302	0.00197174	-0.000236587	-0.000799246	0.000214703	-0.000869333	-0.00447277	0.00348101	-0.00149692	0.000845104	-0.00101596	0.00101404
PARP3	-0.00929071	7.70934e-05	0.00728836	-0.00472733	-0.00189468	-0.00662404	0.0089924	-0.00322982	0.00346559	-0.0070574	0.000202751	0.0041519	0.00437012	0.00441811	0.00704717	0.00258279	-0.00344012	-0.00471541	0.000865619	0.0032515	-0.00185897	0.00123316	0.00829044	0.0022825	-0.00928131	-0.00229181	0.00102062	0.00783145	0.000211788	-0.00282058	0.00387309	-0.00355106	0.00544987	0.00310272	-0.00224561	0.000975411	-0.00524908	0.00479863	0.00203975	0.00326945	0.00238129	-0.00023468	0.00468303	-0.00492064	-0.000603888	-0.00525635	-0.0019321	-0.00821405	0.00126457
TNC	0.0161759	-0.0135449	-0.00485709	-0.00502598	-0.0127445	0.00930718	-0.000599559	-0.000496032	0.0207146	-0.0176027	0.000954175	-0.0220381	-0.00141683	0.00637681	-0.00454401	0.0103376	-0.00135417	0.00755497	-0.0054335	0.0263605	-0.00900091	-0.00266842	0.00262989	0.00548333	0.0111875	-0.0110073	0.0117162	0.00305554	0.0142804	0.000347485	-0.00347423	-0.0239285	0.00344257	0.00324484	-0.0121023	0.0166854	-0.0139362	0.0100765	-0.0140939	-0.00430805	0.024781	-0.00117796	0.0099662	0.0100853	-0.0304728	0.0141107	-0.0249479	0.0307948	0.0144923
THAP3	-0.00213687	-0.00014501	-0.00298123	-0.00843075	-0.00271264	-0.00323418	0.003211	-0.000338527	-0.00289792	0.00391033	-0.00112395	-0.00607471	0.00400443	-0.00199944	0.000112429	-0.00073265	0.00298294	-2.75994e-05	0.000188141	-0.00422549	-0.00505249	0.0027497	0.00272763	0.00159422	-0.000943004	-0.00279494	-0.000763623	0.00041532	0.00167762	-0.000516831	-0.00365933	0.00298419	-0.00108776	-0.00040052	0.00262076	-0.000422652	-0.00190306	-0.00118864	0.0011871	-0.0011857	0.00141907	-0.00432057	0.000743481	0.000975738	0.00295816	-0.000167214	-0.00200634	0.00169866	-0.0019315
RIPOR3	0.0050502	-0.00225367	0.00025071	0.00282368	-0.00645141	0.00476746	0.00740073	-0.00140147	-0.00170111	-0.018571	0.00338924	-0.00557421	0.01386	0.0140552	0.00502198	-0.00391263	0.00672005	0.00620952	-0.00706556	-0.020332	-0.00870797	-0.00453984	0.0209064	0.00936695	0.000588627	-0.00438095	-0.00686946	0.00126262	0.00429383	-0.00706976	0.0300864	-0.0165463	0.0124527	-0.0168876	0.0178029	-0.0267302	0.00216158	-0.00740436	-0.00606373	0.00117406	0.00838501	-0.00455056	-0.00428831	-0.0146604	-0.013991	-0.00814263	-0.00957697	-0.0175746	0.00159661
TDP1	-0.000531011	-0.000546364	-0.00193357	-0.000864965	-0.00382641	-0.0139485	-0.00172569	-0.00197257	-0.000377864	0.00313912	-0.00135088	-0.00528379	0.0015224	0.00269794	-0.00621979	0.00266878	0.00107985	0.000629568	-0.00141436	0.0023521	0.00150959	2.51141e-05	-6.37134e-05	-0.000411224	-0.000691752	-0.00173214	-0.000166539	0.00213297	0.0003529	-0.00141669	-0.000458891	0.00157958	0.00181781	0.001698	0.00278049	0.000566852	0.00221855	-0.00115918	0.00221411	0.000710956	0.00186365	0.000921506	-0.000406462	0.0010603	0.00266173	-0.00289507	-0.00229319	0.00171477	0.00156986
AIFM2	-0.00513255	0.00290892	0.00183073	-0.00706642	-0.00740104	-0.00533008	-0.00319642	-0.00693906	-0.00706933	0.00213655	-0.00133915	0.00131093	0.00217149	0.000347152	0.00599504	0.00222041	-0.000610858	0.00342822	-0.00577628	0.0025995	-0.00281225	0.000389397	0.000698543	0.00593488	-0.00609597	0.00410061	0.004686	0.00136496	-0.00472797	-0.00252234	0.00318567	0.00141254	-0.00417635	0.00226708	-0.00208897	-0.00572817	0.00204109	9.67034e-05	-0.000183199	-0.00347244	0.014016	0.00563381	-0.00250103	-0.00535852	0.0054984	-0.00315076	0.00839207	-0.00878081	0.00602486
SPATA7	0.000461641	0.00146503	0.00239136	-0.000481841	-0.00691065	-0.00956413	-4.59709e-05	-0.00143436	-0.00275146	-0.0011855	-0.00351139	0.00229004	-0.000763196	0.00445752	0.00131303	0.000615298	-0.00273353	-0.00268638	0.00233603	-0.0020911	0.00436203	0.000392441	0.000551968	-0.00204037	-0.0015096	-0.0012808	0.000132421	0.00255634	-0.00284567	0.000323187	0.000406014	0.00413097	0.000877263	0.000913723	0.00208601	-0.00208747	0.00133913	-0.00177535	0.00123015	-0.00534078	-0.000809212	-0.00183823	-0.00264539	0.000442088	-0.00175594	-0.00335685	0.000818179	0.00451939	0.00129248
MED17	0.00337814	0.00455686	0.000265024	0.000346284	0.0050718	-0.000533408	0.00337343	0.00119085	0.00164957	-0.00165811	-0.00139432	-0.00542135	0.00210209	0.000163002	0.00289766	5.47444e-05	0.00204988	0.00107807	0.0026602	0.000182351	0.000159833	0.00138516	0.0041109	0.00205377	0.00133349	-0.000652379	0.00144155	-0.00172923	-3.44111e-05	-0.00370966	-0.00430142	-0.00550337	-0.000344425	-0.000259019	0.000804722	4.51926e-05	2.61598e-05	0.00337554	0.00103501	-0.00412444	-0.00291645	-0.000553831	0.00138221	0.00221105	-0.00109809	-0.000970556	-0.00280977	-0.00158078	0.00396543
RETSAT	-0.00740545	-0.00294623	0.00382853	-0.00660963	-0.00276321	0.0025466	0.00211211	-0.00480695	-0.0019835	0.00102813	0.00357332	-0.00533862	0.00131426	0.00514312	0.0034885	-0.00305731	-0.000309173	0.000186058	0.00357312	0.00347095	0.0036889	-0.000812454	-0.00231948	0.00342345	0.00116704	-0.00168389	-0.000546524	-0.000969789	-0.00122651	0.000154179	0.00571972	-0.00111501	0.0023056	-0.00223997	-0.00138919	0.000455284	-0.000487547	-0.00074526	0.000348846	-0.00143246	0.00262665	0.00017791	0.00364919	-0.00209079	1.24551e-05	0.00037289	-0.00147527	-0.00103755	-0.00264529
CAPG	-0.00302783	-0.00866172	-0.00455128	-0.0156292	0.00529648	-0.00207148	0.0125246	-0.00307709	0.00141358	-0.00312623	0.00240916	-0.0088367	-0.00473681	0.00559406	0.00474286	0.0131148	-0.00936855	-0.00592479	-0.00167818	-0.00120006	-0.00155866	0.00608622	-0.00376221	0.00471188	0.00187285	-0.0010112	0.00369119	0.000790394	8.54493e-05	0.00262624	0.00233209	0.00649523	-0.0015209	0.00187583	-0.00181958	0.0037245	-0.0029738	0.00363303	-0.00505679	0.00112186	0.00936523	0.000302227	-0.00146298	-0.0104192	0.00258798	-0.00139035	0.00190444	-0.00250831	0.00128328
AP2S1	-0.00607773	0.00169632	-0.00519435	-0.00958358	-0.00145544	0.00353912	0.00443148	0.00174575	-0.00102921	-0.00305651	8.26247e-06	-0.00905527	0.00287078	0.00422127	-0.00328282	0.000519654	-0.0046088	0.000495085	-0.00191113	0.00221992	0.00262377	-0.00398446	0.00520298	0.00192708	0.00365281	-0.0012457	0.00057672	-0.0036674	0.0032917	-0.000252424	0.000916849	-0.00114494	0.000412452	-0.0010397	-0.000125765	0.000775472	0.000234959	-0.00152318	-0.00252465	0.000969384	-0.000103302	-0.00263213	0.00139991	0.00043555	0.00168051	0.00123182	0.000457178	-0.00122455	-0.000801869
USH2A	0.00436201	0.00175067	0.0114056	0.00662705	-0.00356238	-0.00353885	-0.00101434	0.00273534	0.000130153	-0.0024127	-0.00595739	-0.00219035	-0.00244175	-0.00314931	0.00106259	0.00208826	-0.00177336	-0.00478234	0.0034334	-0.00751205	0.00299191	-0.00662074	0.00356182	0.00453983	-0.00202596	-0.0111574	-0.00518829	0.00744983	-0.000356391	0.00235304	-0.00687684	0.00145344	0.0109608	-0.00605639	-0.00158717	0.00401743	0.00218285	-0.00376639	-0.00357039	-0.00500748	0.00550519	0.00683673	-0.000608497	-0.000580443	-0.000812878	0.00137969	-0.0038505	-0.00470596	0.00439535
ZPBP	0.00120145	0.000206408	0.00618238	0.00243958	-0.00111403	-0.00176517	-0.00315331	0.00346793	0.00151317	0.00206509	-0.00338704	0.00227773	0.00127114	-0.00229622	-0.0031013	0.00210192	-0.000322784	-0.00891455	-0.000460589	0.000446675	0.0038447	0.000464697	0.00204886	-0.00363259	-0.00218227	0.00105648	0.00252282	-0.00299416	0.00222677	0.00201034	-0.00105522	0.00115817	0.00798016	-0.00137286	-0.00482215	-0.00366838	0.000107335	-0.00423382	-0.001001	0.00335211	0.000941856	0.00131467	0.0024971	0.00127548	-0.000745217	0.000954828	0.000901782	-9.01098e-05	0.0015286
TG	0.0013312	0.000380087	0.00821108	-0.00561662	0.000634591	0.011547	-0.000490761	-0.00739763	0.00553778	0.00186774	0.00125514	-0.00489874	0.00233283	0.00898567	0.000711535	-0.0171528	0.00376208	-0.00236189	-0.00344255	0.00434145	0.000226388	-0.010191	0.00667205	0.0136167	-0.00742734	-0.0128758	0.00435528	0.00329208	0.00905308	0.00423662	-0.00180619	-0.00157059	-0.000219145	-0.0120875	-0.00382103	0.0053965	-0.00709297	-0.00272272	0.00203398	0.00877712	-0.0116789	0.0022921	-0.00886716	-0.00608682	0.00709832	0.00139639	0.00297022	0.000677942	-0.00243293
ADAM28	0.0177527	-0.0105575	0.0123866	-0.00393813	0.0035243	0.00171723	-0.000323994	-0.00403197	-0.00424584	0.00187523	-0.000455491	-0.00149088	0.00210233	0.00525712	0.00346531	-0.0052154	-0.00143587	0.00171569	0.00908408	-0.00284365	0.00595659	0.00320829	-0.000855471	-0.00469922	0.0033997	0.000921259	-0.00288559	-0.00395325	0.00100938	0.00403086	0.00333252	0.000236986	0.00248374	-0.0110672	2.8225e-05	-0.000320341	-0.00671802	0.00280754	0.00173396	0.00509533	-0.00532546	-0.00145076	0.00808559	-0.00572845	-0.00560825	0.00804843	0.00847439	0.00434171	0.00864515
BARX2	0.0124415	-0.00661457	0.0118043	-0.0174808	-0.00160969	-0.00332856	0.0013709	-0.000144176	-0.0144928	0.00151561	0.00323582	0.000454071	-0.0125196	-0.0139456	-0.0006216	0.00547752	-0.0151326	-0.0112181	0.000268526	0.00456297	0.0106561	0.00788668	-0.00286611	0.00726536	0.00539861	0.00323393	0.00168599	0.00146206	-0.0136209	-0.00100192	-0.0139379	-4.72342e-05	0.0191138	0.0219894	0.00014432	-0.00861622	0.00218989	0.00415624	0.00255036	-0.00315992	-0.0061327	0.00220516	-0.00900226	-0.0087197	0.000357287	0.00250717	0.000655466	0.00691483	0.00796145
DCUN1D1	0.000827963	-0.000247981	0.00160751	0.000184372	-0.00145251	-0.00626652	-0.00443857	0.00374798	0.00159026	-0.000828875	0.000148662	-0.00273006	-0.00111451	-0.000117796	0.00411613	0.000849091	-0.000324323	-0.000517667	0.000825454	0.00585964	-0.00139338	-0.000504747	0.000462811	-0.00280429	0.00119409	-0.000453965	-0.00148545	-0.000733832	-0.000468339	0.00225287	0.00050941	-0.000317011	0.000299573	-2.26876e-05	0.00154122	1.47689e-05	0.00092055	0.000423182	0.00189766	-0.00200233	0.00249073	0.00357622	0.00412962	-0.000302127	-0.00253411	0.000618355	0.00204436	0.00251467	0.0019542
JADE2	-0.0050236	-0.00428387	0.00117289	-0.00330757	0.000915761	0.00473732	-0.000594967	-0.00417778	-0.000611307	-0.00212129	-0.0043154	0.00208216	0.00271081	-0.0040785	0.000892903	-0.00285224	-0.0012264	-0.00109197	-0.0011029	0.00211	-0.00153036	0.00340883	-0.003381	0.00125218	-0.000946158	0.0016137	0.000322924	0.000180315	0.00113716	-0.00092903	0.00014658	-0.000815104	0.000546677	0.00308043	0.00666223	-0.00862982	0.00411993	-0.00181166	-0.00308254	0.000789982	0.00174393	0.00523681	-0.00128174	-0.00795228	-0.00508392	0.0024347	0.00273198	-0.00437497	0.00173969
ZIC2	0.00655089	-0.00531764	-0.00214365	0.0186132	-0.0231533	0.00404306	0.0184261	0.00287875	0.0167373	0.00552652	0.00703419	0.00631906	0.00310412	-0.0148413	-0.0158525	0.00872912	-0.0117523	0.00678021	0.00393074	-0.0135203	-0.00835445	-0.00114392	-0.00950668	-0.0127459	0.0103075	0.0168736	-0.00925736	0.00537302	0.00369515	-0.00387479	-0.0179421	-0.00817114	-0.00803905	-0.0020688	-0.00440002	0.00473166	0.00823456	-0.000380833	-0.0035984	0.00155615	-0.010336	0.0116567	-0.0114935	-0.00980915	0.00138067	0.00645276	-0.0082839	0.000108232	0.00273225
LCP2	-0.00950529	0.00375654	-0.00134221	0.0075025	-0.0199397	0.010591	-0.0200265	-0.0124576	-0.013474	-0.00315249	-0.00350579	0.00818188	-0.00946068	-0.0030646	-0.0102807	-0.00599727	0.000793856	0.00155855	-0.00150797	0.014322	-0.0164316	0.000738566	-4.47159e-05	-0.00600555	0.00600698	0.00254258	0.00538892	-0.0107716	0.000502454	-0.0094932	0.00843075	-0.000649583	0.00846787	-0.0112589	0.00189331	-0.000680827	0.00515724	0.00177657	-0.0135136	-0.0150114	-0.00266764	-0.0170036	0.00541681	-0.0149137	-0.0146006	-0.00947719	-0.0127935	-0.00109728	8.6995e-05
TRIT1	0.00116876	-4.19105e-05	0.00124454	-0.00148962	0.00141774	-0.000671437	0.000348632	0.00345982	-0.00476528	0.00345695	-0.00100852	-0.000449986	-0.0013151	-0.00337659	0.000598705	-0.00137033	0.000345563	-0.00237481	0.00159269	0.00425499	-0.000328974	-0.000699501	0.00417797	-0.00165738	0.00310146	-0.000621811	0.00071988	-0.00123782	0.00445756	-0.00408201	0.000556852	-0.00358325	-0.000746892	0.00157145	-0.000505334	-0.000718286	0.000200736	0.000797851	0.00055433	-0.000525532	-0.000355459	0.00204672	-0.00197422	0.00206718	0.00120163	-8.7628e-05	0.00282598	-0.000146681	-0.00415841
ADRB1	-0.00957053	0.000676924	0.0134343	-0.00420626	-0.0149718	0.0105476	-0.0120748	-0.0123981	0.00277956	-0.000203791	-0.00549272	0.00437416	-0.00477186	-0.00371547	-0.0103354	-0.00529852	0.0111925	0.00644632	0.00133315	0.00857471	0.00456502	0.00402562	-0.00624275	-0.00779019	0.0190692	0.0310003	-0.0178074	-0.0103773	-0.00924591	-0.00783328	-0.00323269	-0.000531164	0.00913001	-0.0168999	-0.0158692	0.0197804	-0.00631383	0.00998999	0.0338305	0.00841266	0.0295104	-0.00840733	-0.0119335	-0.0247416	0.00281968	-0.0154676	0.0135532	-0.0102941	0.0106967
GUCA2B	0.000130173	-0.00092644	0.00104476	3.22393e-05	-0.00157797	0.0008893	0.0046978	-0.00351803	-0.00393623	0.00732971	-0.0026739	0.000667385	0.000289777	0.00245397	0.00224868	-0.00258317	-0.00107729	0.000474799	-0.000419436	0.00143632	0.000951997	2.45494e-05	0.000202787	0.00143418	-0.00168001	0.000653156	0.000756608	0.000694514	-1.50295e-05	0.00164815	-0.000787639	-0.00086232	0.000280569	0.0011346	0.000290121	-0.000152652	0.00135481	1.77135e-05	0.00256599	-0.00269979	0.00184404	-0.00269811	0.00255216	0.00118092	0.0018297	0.000798941	-0.00190659	0.00117242	0.000226017
CUL7	-0.00267418	-0.00593751	-0.00463305	-0.00248046	-0.00226364	0.00360101	0.00298716	-0.00100173	-0.00250043	0.000848342	-0.000297187	-0.00572653	0.00420557	0.00127162	0.00463885	-0.00420334	3.62387e-05	-0.00402618	0.00123574	0.00260011	0.000501955	0.00401295	0.000205675	0.00193928	-0.00121538	0.000240671	-0.00210169	7.9885e-06	0.000868079	-0.00398529	-0.00134559	0.00163432	0.00288432	0.00391186	0.000884116	0.00123188	0.000765349	-0.00118913	-0.00372463	-0.000988624	-0.00246279	-0.00145566	-0.00251855	0.00034496	-0.00271708	-0.00234635	-0.000866533	0.00133833	-0.00204005
CTNNA1	-0.00179382	-0.00187032	-0.000147819	-0.0013482	-0.00207139	-0.00605343	-0.00186132	0.000997305	-0.000858895	0.00395301	-0.000724793	-0.00164694	0.00185803	-0.000615844	0.00106569	-0.0017568	-0.00128798	-0.00203628	-0.000181324	0.000198614	-0.000623425	-0.000146004	-0.000683328	-0.000659435	0.000811659	-0.000532013	0.000404789	-0.00237636	-0.000847836	0.00153065	-0.00089417	-0.00339586	-0.000227438	0.00137959	0.000566622	-0.000440938	-0.00101392	-0.000228082	-0.00260395	-5.43239e-05	-0.00305777	-0.000316253	-0.000604665	-0.00328816	0.000795325	0.00096762	0.000443029	0.00179903	0.00267977
PHKA2	0.000752528	-0.00769138	-0.00254022	-0.00158861	0.00553025	0.00122908	-0.000283878	-0.0047605	-0.000273453	0.00333832	0.00266074	0.00124149	-0.00148126	0.00391247	0.00454584	-0.00291892	-0.00174212	-0.00348284	0.00288423	-0.000186095	0.000194183	0.0038788	0.00165108	-0.0020115	0.00134765	-0.0011467	0.000966109	0.00236458	0.00113661	-7.88089e-05	-0.00212604	0.00203525	-0.00303379	-0.00180928	-0.000682612	-0.000198477	0.00265096	-0.00120306	-0.00103125	0.00123965	7.24177e-06	0.000348209	-0.00173545	-0.00116098	-0.00141452	-0.000466928	0.00236549	0.00156919	0.00668468
CNTLN	-0.00109747	0.00427009	-0.000391322	0.00291603	-0.000160054	-0.000528896	-0.000355292	0.00421504	0.00673265	-0.00463641	-0.00246422	0.00485761	-0.00034722	0.00108616	-0.0025239	-0.000146777	-0.00227112	-0.00114399	0.00442082	0.00254383	-0.00542383	0.00272489	0.00651036	-0.000129366	-0.00177023	-0.000413431	-0.00168056	-0.000594883	0.000178857	5.05563e-05	-0.00706244	0.00304149	0.00459339	0.000615175	0.00202652	-0.00225104	0.000311264	-0.00434516	0.00151517	-0.00475535	0.00546279	0.00148451	0.00455248	-0.00120103	-0.00152195	0.00262792	-0.00506088	0.000603979	-0.000120531
EPHA3	0.00729246	-0.00202222	0.00425076	0.0155405	-0.0275053	0.00757235	0.0190775	-0.00520041	0.00274467	0.00376605	0.000669573	0.00276487	-0.00187887	-0.0144088	0.00626509	-0.00772278	-0.00736984	-0.00681257	-0.00944892	0.00210987	-0.0104423	0.00577241	0.0104209	0.0139452	0.00460792	-0.0103516	-0.000463605	0.00321601	-0.00031609	0.00796258	0.00432022	0.00284669	-0.00443817	0.00345849	0.0131633	0.00387366	0.00909848	-0.0064365	-0.00508267	0.000373992	0.00557939	-0.00237975	-0.00346765	-0.00204888	0.00466723	0.000376688	-0.00834273	-0.00584331	0.0198191
HSPA5	-0.0054758	-0.00350652	-0.000868226	-0.00270326	0.000373603	0.000746036	0.00100494	0.000640763	-0.00087317	0.0054554	0.00325772	-0.000877389	0.000717104	0.000311136	0.00582563	0.00253295	0.00131464	0.00286443	-0.000707602	0.00380077	0.00252171	0.00274832	0.00251588	0.00603339	0.00122091	-0.00505588	-0.000467121	-0.00136737	0.00504516	-0.000246845	0.000347498	0.00180921	-0.000897514	-0.000214918	0.0006034	0.00116722	0.00507577	0.000119295	-0.000234199	0.00209161	0.000662946	0.00423392	0.00162083	0.000636825	-0.000108162	0.003232	-0.00055721	0.00409814	0.00237609
DSG2	0.0259226	-0.0153096	-3.05583e-05	-0.0133493	-0.0220168	0.00704864	-0.0094645	-0.005653	0.00139986	0.00524185	0.000625334	-0.0189331	0.00840933	-0.00834165	0.00981575	-0.00592433	-0.0082362	-0.00661469	0.0147214	0.00568001	-0.00200204	-0.0100185	0.0127339	-0.00600147	-0.00136503	0.00970542	0.000369127	-0.00550819	-0.00566668	0.0118051	0.00585266	-0.0201112	-0.00325654	0.0146266	-0.0232348	0.0212139	-0.00989082	0.010391	-0.0101173	0.00130768	0.0104073	0.00114168	0.00288544	0.00435901	0.00531152	0.00363141	0.000343212	-0.00747048	-0.00422237
GEMIN8	0.000848776	0.00323417	-0.00151118	-0.00587689	-0.00446148	-0.01072	-0.000795411	-0.00230398	-0.00198763	-0.00271602	0.000427911	-0.00027399	-0.00194628	0.00405916	0.00505734	-0.00166179	0.000576703	-0.00115506	0.00150701	-0.00177562	0.00312955	0.0013451	-2.93036e-05	-0.000803867	-0.00196614	-0.00211522	0.000862076	0.00123873	0.002788	-0.0010227	-0.00273361	0.00172283	-0.00408007	0.00100281	-0.00243609	-0.000438998	-0.000915677	-0.000365652	-0.00148582	-0.00205502	-0.00271062	-0.00131112	0.00460294	0.00185261	-4.35747e-05	-0.00253353	0.00094463	-0.00261069	0.000269068
OFD1	0.00510202	-0.00323076	-0.00070593	0.000779683	0.000452164	-0.00470237	-0.0032339	-0.000621434	0.00207629	0.000854697	0.00237863	-0.00139204	0.000671432	0.00350779	0.00752459	0.00136217	0.000990276	-0.00204442	-0.000962002	0.00118194	-0.00125321	0.00136923	-0.000795912	-0.00179384	7.46867e-05	0.00561812	0.00152028	0.00276373	0.00285934	-0.00427268	-0.00111545	0.00272158	-0.00428774	-0.00292249	-0.00378147	0.00143547	-0.00133679	-0.000603019	-0.00116448	-0.00243343	1.68631e-05	0.00147709	-0.000446272	-0.00264337	-0.00602588	0.000158979	0.00235986	0.00389997	0.000613177
GPM6B	0.0119781	-0.000987251	0.0028433	0.00807291	-0.0153515	-0.000739356	0.00234206	-0.000567418	-0.00188423	-0.00242666	-0.00409487	0.00443304	-0.000790803	0.0032155	0.000923825	-0.0100859	0.0112126	0.0020067	-0.000788409	0.00284055	0.00113153	0.00188932	8.57073e-05	0.00170633	0.000268675	-0.000187101	-0.00244605	-0.00395625	-0.00226347	0.0030977	-0.00054816	0.01645	0.00153947	-0.00846529	0.00805904	-0.000757235	0.00505292	0.00493678	-0.0117517	-0.0141606	0.00994468	-0.00316813	0.00290846	0.00270473	-0.00383271	0.00462605	0.001437	0.00712942	0.0120431
MAGEC2	3.91656e-05	-1.50875e-05	0.000146351	0.000519679	0.000439499	-7.89967e-05	-0.000492013	-0.000775825	-0.000809207	-0.000462407	-0.000461936	-0.00127955	-0.000167996	0.000568415	-0.0014592	0.000611687	-0.000874018	-0.00191284	9.40731e-05	-0.00211604	-0.000235974	-0.001693	0.00160246	0.00145516	0.000714846	9.31081e-05	0.00248763	0.00131283	-0.00280668	0.000529967	-0.00125973	-8.06949e-05	-0.00172472	0.000913839	0.00486572	0.0022572	-0.00495811	0.000728215	-1.56065e-05	0.000140539	-0.00289654	-0.00142323	-0.00103357	0.00261381	-1.61556e-05	0.0049924	0.00260637	-0.00116155	-0.00192668
PREX2	-0.013403	0.00264033	-0.00861205	0.0230384	-0.00827371	-0.0113438	0.00991028	0.00144279	-0.0177712	-0.0057653	-0.016794	0.0126579	-0.00348513	-0.0141178	-0.00691781	-0.00636864	-0.00232192	0.00357843	0.00692351	-0.0051777	-0.00221944	0.00301652	0.00819214	0.00222204	0.0128645	0.00366039	-0.0151405	0.000848197	-0.00445071	0.0141025	0.0012625	0.0063772	-0.00333361	0.000688805	0.000273136	0.00342632	0.00612705	0.0127728	-0.00852331	0.0101037	0.00841767	-0.0102115	-0.00324934	0.00881605	0.0120256	0.0101033	0.00371418	-0.00190212	0.0075026
WDR37	-0.00432022	-0.000540964	0.000699867	-0.000822353	-0.00247523	-0.000424048	-0.000537012	-0.000479298	0.000216452	0.000514339	0.00141379	-0.000827899	0.00131492	-0.000892459	0.00390433	0.000417358	0.000137596	-5.25219e-05	-0.000259129	0.00231268	0.00386207	-0.000263747	0.000871404	-0.00186377	-0.00215587	0.000735548	-0.00214036	-0.00152777	-0.00208474	-0.00110457	0.00206056	-0.00281765	0.00259642	0.000423355	0.00235425	-0.00314395	0.00135289	-0.00138559	-0.00287795	-0.00382636	-0.000341297	-0.000769783	0.00117406	0.000588552	0.000868855	-0.00175516	0.00110108	-0.00295544	0.000894703
YTHDC2	-0.0010157	-0.00109667	0.000637292	0.00267581	0.00468982	-0.00227667	0.000461632	0.00344422	-0.000752125	-0.00365607	-0.00134157	0.000350497	-0.000940426	-0.000496021	0.00311014	-0.00486185	-0.000479362	-0.000866255	0.00311907	0.00442721	-0.00282374	-0.000799585	0.00336186	1.73628e-05	0.0019931	0.000420551	-0.000424352	1.7425e-05	-0.00151338	0.000600605	0.00202682	-0.00223369	0.00386081	0.0007478	0.00224097	-0.000663211	0.0019793	0.000244858	-0.00245784	-0.00420046	0.00213921	0.00307987	0.00239433	-0.000295344	0.000272578	-0.000368894	-0.000951923	0.00263211	0.00145379
CTPS2	0.00336025	-0.000510348	-0.00406396	-0.00129604	-0.00534707	-0.00970168	-0.00444567	-0.00481249	-0.000509181	-0.000214031	-0.00319545	-0.00472234	-0.00115981	0.00503626	0.00164456	-0.000972976	-0.00245933	-0.00305549	0.00344913	-0.000833603	-0.000294173	0.0041312	4.93823e-06	0.00102666	-0.000985292	-0.00036358	0.00249251	0.00269469	-0.00232349	-0.00218497	-0.00309107	0.0042749	-0.000474016	0.00286796	5.58493e-05	0.000286225	0.00274178	0.00276983	-0.000353281	-0.00131264	-0.00167361	-0.00115504	-0.000364587	0.00141967	-0.00158805	-0.0036246	0.00180677	0.00137564	0.00113693
ATP6V1H	-0.000553645	0.00219118	-0.000581907	-0.00465767	0.000709715	0.00434087	-0.00242793	0.000231847	0.00174789	0.00180172	0.00239624	0.001397	-0.00324128	0.000363381	0.00214248	-0.00122581	0.002363	-0.000568215	-0.000365844	0.00402423	0.000904989	-0.00106289	0.004514	0.00111263	0.00193365	0.00136229	-0.000148021	-0.00427118	0.000749139	-0.00132456	0.000569255	-0.00383851	-0.000431091	-0.000200137	0.000414653	-0.00231213	0.0020546	-0.00167739	-0.000286537	-0.00202914	0.00243038	-0.00225871	-0.00136413	-0.000978062	-0.00116212	0.0013751	0.00160837	0.00191504	-5.64177e-05
POLR2B	-0.0041974	-0.00593384	0.000622553	0.00367239	-0.000626257	-0.00794551	-0.00351671	0.000324402	0.00152918	0.00539633	-0.0011037	-0.00421536	0.000881712	-0.0021704	0.0016356	0.00250581	0.00026421	-0.00217481	0.00254756	0.0013423	-3.82076e-05	0.00199935	0.00131335	0.00307639	-0.000935759	-0.00180506	0.000526332	0.000452474	0.000966178	-0.00195901	0.000942253	-0.00368847	0.000121873	0.00324284	0.00276855	-0.000215337	0.00316355	0.00032465	-0.00297479	-0.00163987	-0.00148099	0.000766158	0.000967485	-0.000655384	-0.00098095	-0.000839458	0.0012374	-0.000340413	0.000391434
ATOSA	-0.00308938	0.00180567	0.00751517	0.000321375	-0.00266681	-0.00456836	-0.00297653	0.00401157	0.00178736	-0.00387555	-0.00103021	0.00387097	0.000910272	-0.00100627	0.00673368	-0.00775284	0.000839517	-0.0012042	0.00253157	0.00369701	-0.00495006	0.000527263	-0.000627195	0.00122552	0.00114958	0.000721063	-0.00786062	-0.0029978	-0.00414027	0.00591459	-0.0030906	-0.00268844	0.00415975	-0.00325509	-0.00082812	0.000495205	4.3892e-05	0.000180642	0.00231866	-0.00321653	-0.00084664	0.00397537	0.00576328	-0.000665701	-0.0018174	-0.00139174	-0.00291096	-0.00316201	0.00266765
ARAP2	0.0126337	-0.00883881	0.00675181	-0.00642596	-0.0122785	-0.000811508	-0.00988406	-0.0132758	0.0040159	-0.00908468	-0.000827701	-0.000312296	-0.0167441	-0.000700244	-0.00999223	-0.00388067	0.0034688	0.00658895	-0.0161568	0.0158124	-0.00312989	0.00660146	-0.000867686	0.00059596	0.00646587	0.00323098	-0.00454699	0.000402677	0.00244153	-0.00918369	0.002373	0.0141249	-0.00196073	0.00460597	0.00156732	0.00953666	0.00835138	0.00239198	-0.0102278	0.00751774	0.000212843	0.0119558	0.00502145	0.00845058	-0.00330689	0.00703265	0.000923216	-0.0036917	0.00122353
TPR	-0.00102008	-0.00522509	-0.00135214	0.00481031	-5.419e-06	-0.00752532	-0.00260995	-0.00383789	0.00282153	0.00101541	0.00110929	0.000431611	0.00282712	-0.00120723	-0.00253047	-0.00193889	0.00272667	-0.00278025	0.00350015	0.00200904	-0.000803902	-0.00131778	-0.000938848	0.00109463	0.00106753	0.000397438	-0.000865624	0.00113159	-0.000406637	0.000110952	0.000578835	0.000432547	0.00108912	0.00329527	0.00193978	0.000401589	0.000839632	-0.000536715	-0.00331091	0.000830623	-0.00213611	0.00392389	0.000804923	-0.00398402	-0.00370695	-0.00179358	-0.000973896	-0.00241997	0.00384947
CP	0.00676518	-0.00613907	0.0274986	-0.00025611	-0.00271695	0.00732838	-0.00364183	-0.00653494	-0.00279176	0.0195925	-0.02442	0.0100091	0.0144802	-0.00157546	0.00784199	-0.00618189	-0.00536853	0.00130646	-0.00332974	-0.000243492	-0.011985	0.00234389	0.010663	-0.0097972	-0.00749567	-0.00714601	0.0130574	0.00948319	0.0106788	0.00281688	-0.00422927	-0.0113647	0.0160582	-0.00195043	-0.00405949	-0.00374492	-0.00822701	0.00494698	-0.000314288	-0.00371891	0.00166275	-0.00188459	0.00292492	-0.0089565	0.0230665	-0.00397707	0.017148	0.0127749	0.00154802
KATNIP	-0.00215819	-0.00668584	0.00207765	-0.00284552	0.000730195	-0.00044515	0.000231236	-0.000630048	0.0029034	-0.00292531	-0.0046961	0.000301673	0.00208959	-0.000595998	0.00172244	-0.000755968	1.01606e-05	-0.000892794	0.00295287	-0.00193708	0.00122673	-0.0040528	0.0023119	0.000171647	0.000736644	-0.00161435	-0.00414529	0.000741699	-0.0038142	-0.000418125	0.00460577	0.000303552	0.00278965	0.00324418	-0.000476974	0.00055977	-0.00172248	-0.00262182	-0.000324332	-0.000873376	-0.00194411	-0.000650663	-0.000702652	-0.00436628	-0.00164368	-0.00257272	-0.00300813	0.00257869	-0.000983661
DTNBP1	-0.000529906	0.00422484	-0.00386909	-0.00437035	-0.00217381	0.00147647	-0.0014253	-0.000114472	-0.00118907	0.000842195	-0.00293169	0.00293003	-0.000662039	0.00110436	0.00158536	-0.00151358	0.0033219	0.00208065	0.00341291	0.00108016	0.00133252	-0.000718498	0.00323139	0.00181259	0.000982047	0.000795079	-0.00371116	-0.00197641	0.000218712	-0.00262402	0.00369152	0.00203003	-0.000625056	0.00315562	0.00107736	0.00145302	0.00543104	-0.00128043	5.20257e-05	0.00067563	0.00164872	0.00295881	-0.00147891	-0.00190839	-0.00183431	-0.00161116	0.00136981	0.00276875	0.000235929
XK	0.00990742	-0.00782289	0.00653209	0.0013463	0.00819617	-0.000953983	-0.0021303	0.00206217	-0.00982124	0.0155766	-0.000572345	0.0122106	-0.00726728	0.00228424	-0.000166446	-0.00438235	-0.00213149	0.00373773	0.00492837	0.00271533	0.000760088	0.000598182	0.00317634	0.0031375	0.0173214	0.000294005	0.00665365	0.00215158	-0.0041251	0.00452728	0.000451453	0.00134365	-0.00183023	0.000782374	-0.00363101	-0.00199725	0.000454144	0.00109497	-0.00762207	0.00222486	0.00150435	0.0131476	0.00513367	7.28452e-05	-0.00750242	-0.00322315	-0.00969229	0.00060868	-0.00337932
ANO2	-0.00656242	-0.00306167	-0.00914249	0.00877245	0.013761	-0.0193205	-0.0082036	-0.00351247	-0.00261674	-0.00314507	0.00113303	0.0121079	0.0118191	0.00628586	-0.00594187	-0.00489825	0.0170809	-3.62111e-05	0.00126395	-0.000188012	-0.0138035	0.00343889	0.00427112	0.000387966	-0.00909424	0.00363862	0.00401003	-0.00824632	0.00369387	0.00247962	-0.0101075	0.00943848	0.00445245	0.00267174	-0.00281404	0.0084384	-0.00235327	0.00717948	0.00900535	-0.0054073	-0.00605413	-0.00334719	-0.000170076	0.000160058	-0.000881678	0.00234022	0.00140332	0.0120206	0.012428
C12orf4	-0.00189461	-2.99284e-05	0.00152056	0.0018155	-0.00533235	-0.0122866	-0.0015468	-0.000581011	0.00343317	-0.00331727	0.00116876	-0.00200223	-0.000950594	0.0019774	-0.00101681	0.0012454	-0.000422199	-0.00123358	-0.00164319	0.00234835	0.0020212	-0.00287501	0.00193134	0.00314818	0.00128601	-0.00115247	0.000771856	0.00150205	0.00179784	-0.000985442	0.00172297	-0.00192303	-8.64744e-05	0.000603725	-0.00249733	0.00042403	-0.00102541	-0.00104722	-0.000827076	0.00189624	0.00167325	0.00323566	-0.00201804	-0.00272921	-0.00196221	-0.000809467	0.000163141	0.00168784	-0.000476138
SCML1	-0.00119407	0.00443971	0.00104703	0.00215087	-0.00846752	-0.0101519	0.000826837	-0.000481721	-0.00721757	0.00279051	0.00426429	-0.00459721	-0.000931728	-0.0018439	0.0025309	-0.0094644	0.0021364	0.00429372	0.00684187	9.60678e-05	-0.00590223	-0.000367884	-0.00162949	0.000493692	0.0028796	0.00218	0.00163919	0.00040015	0.00810225	-0.00032449	0.000622213	0.00283892	-0.00697163	-0.00236979	0.00120635	0.00129479	0.000368838	-0.000184841	-8.86527e-05	-0.00279708	0.00452297	0.00436971	0.00210304	0.00692481	0.00300584	0.000458409	-0.000154982	-9.54568e-05	0.00250484
WWC3	4.95692e-05	-0.000385708	-0.00564123	-0.00349077	0.00253469	0.00109339	-0.00339849	-0.00327788	0.00608018	-0.00627466	-0.00173199	-0.000195497	0.00130224	-0.00148923	0.000406098	-0.00243784	0.00229434	0.00175762	0.00186312	0.00216695	-0.000779318	0.0052712	-0.00139471	0.00228946	5.48451e-05	0.00176067	-0.00415855	-0.00409707	-0.00292214	0.00415763	0.00163222	0.0023157	-0.00264116	0.000543838	0.00163756	-0.00222545	0.00244317	0.000258875	-0.00104677	-0.00479331	-0.0015169	-0.000349707	-0.000689129	-0.00152228	0.000725202	0.00194912	-0.000510493	0.00354312	0.00238674
ARHGAP6	-0.000933811	-0.00486959	0.0013883	0.00438484	-0.0119545	0.0158275	0.00153781	-0.00125745	0.000806743	-0.00952254	-0.00295556	-0.00229178	-0.00317105	-0.0040061	-0.00509778	-0.00508476	-0.00519919	0.00221457	-0.0098342	-0.00970798	6.12248e-05	0.00363894	0.0177446	0.00207354	-0.00486448	-0.00280809	0.0021808	0.00731238	0.000180904	-0.00437658	0.0156591	-0.00544271	0.00670959	0.000164585	0.0162672	-0.0116707	0.00529873	-0.00151263	0.00322199	0.00778678	-0.00324167	0.00730737	-0.00111346	-0.001777	-0.0113316	0.00463622	0.00532178	-0.00958993	-0.00935928
FAM184B	0.00365101	-0.000578737	0.00300869	0.00419589	0.000467036	-0.00462363	8.91158e-06	-0.00500957	-0.00539739	0.000426531	0.00650276	0.0032843	-0.000943245	-0.00814623	0.000419666	-0.000244062	-0.00180235	-0.00441021	0.00154423	-0.00140955	0.00552616	0.00371162	0.00207404	-0.00144442	0.00158888	-0.00206694	-0.0067898	-0.00292227	0.00671127	-0.00439043	0.000650212	-0.00310236	1.78699e-05	-0.000793704	-0.00288565	-0.00656831	0.00915138	0.000613844	0.0139084	0.00760798	-0.000520618	0.00111807	0.00505435	0.00648865	-0.00931439	-0.00425494	0.00418675	0.00300839	-0.00489161
MAP4	-0.00444289	-0.0020269	-0.00280172	0.000545245	-0.00102351	0.00224662	0.00114277	-0.00520443	0.00235933	-0.000900022	0.00551142	0.000310825	0.00210846	-0.000799711	-0.000493486	0.001403	0.00137066	0.00258332	0.0025005	0.00191893	-0.00160712	-0.00122219	-0.00190558	-0.000277334	-4.01352e-05	-0.00127405	0.00127464	0.000716016	0.000724257	0.000984109	0.00243487	-0.00115134	0.000787984	0.00184305	0.000466324	-0.000321738	0.00134124	-0.000744094	-0.00125337	-0.000678236	0.00207591	0.00190974	-0.00101831	0.000268088	-0.000440528	-0.000361078	-0.000210748	0.000214796	0.00338754
GOPC	0.000260871	-0.000146062	-0.00303397	-0.004384	0.00384819	0.00372235	0.001696	-0.00351777	-0.000406497	-0.00990046	-0.00458465	3.72804e-05	-0.00762099	0.000177916	0.0015651	-0.0033784	0.00239233	-0.00280177	0.00260637	0.00370733	0.00216037	-0.000614471	-0.000128172	-8.26773e-06	0.00200277	0.00353424	0.000274752	0.00432769	0.00157536	-0.000576089	0.0025258	-0.00268034	0.00124307	-0.00143314	0.00142053	0.00118252	-0.00111066	0.00139379	0.000956132	-0.00408368	0.00162242	0.00132071	0.00140388	0.00304303	-0.00437564	0.00406167	-0.00195839	0.00367798	0.0010044
ROS1	0.00139711	-0.00159559	0.0109795	-0.000644983	0.00589459	-0.000417349	0.000731329	-0.0113749	-0.00158227	-0.00926458	0.0049791	-0.00712538	0.0001701	-0.00129423	-0.0078874	-0.00496466	-0.00438573	0.0116715	-0.0101834	0.00988221	0.00369144	-0.00933326	-0.000302009	-0.00966268	-0.00360491	-0.000861354	0.00886543	-0.00184003	0.00111294	0.0097119	0.0054655	0.00263306	0.00750639	0.00175891	-0.00124753	0.00166459	-0.00056632	0.0024146	-0.00383482	0.00565281	-0.00417014	-0.00622271	-0.00729806	0.00373865	-0.00178879	-0.00513007	-0.000851855	-0.000535241	0.00700793
USP28	0.00175965	-0.00432653	-0.00192546	-0.00017255	0.00106042	-0.00474634	-0.00130493	-0.00105116	0.00376795	0.000802918	-0.00314619	-0.00158494	-0.000792335	0.00167526	-0.00124363	0.00176458	-0.00109174	-0.00144415	-0.00134591	-1.48352e-05	0.000112157	0.00286525	-0.000324353	-0.00452475	0.00119072	-0.00130975	-0.00268327	0.00203245	-0.000596898	0.00139616	0.00370442	0.00306008	-0.00175321	0.0016063	-0.000798893	-0.00244009	0.000616988	0.000529852	-0.00269972	0.000975287	-0.00160884	0.00388383	0.00446105	0.00103969	-0.00215299	0.00232766	-0.00221016	0.00902862	0.00177906
HDAC9	0.000479003	-0.00285395	0.0059531	0.00978608	-0.00953493	-0.00788725	-0.00464051	-0.00494226	-0.0026025	0.00984767	-0.00482411	-0.00712726	0.00435553	-0.0138634	0.0144853	0.00189417	0.0177839	-0.008481	-0.00163385	0.00021396	-0.000802227	-0.0111112	-0.0024871	0.00299012	0.00621292	0.00159144	0.00294033	-0.00911535	0.0023717	0.000510984	-0.00551276	-0.0164341	0.00539547	0.00328285	-0.00110803	-0.00609946	0.00427715	0.00186959	-0.012918	-0.00444401	0.00502362	0.00658967	0.00119265	0.00186482	-0.00184962	-0.00360689	-0.00145267	0.00124761	-0.0071293
TSPAN17	-0.00561602	-0.000567727	-0.00264027	-0.0083127	-0.000248435	0.000815857	0.000940412	-0.00465913	0.0022659	-0.00416353	-0.000802576	0.00179166	0.000492984	0.00016246	-0.000619744	0.0040411	0.00442643	-0.000552235	0.00132924	0.00391989	0.00186814	-0.0014153	0.00147072	0.000444175	0.000647742	-0.000766127	-0.00196207	-0.00173986	0.000578951	-0.00224499	3.20141e-05	0.0012708	0.00489685	-0.000699107	-0.00029498	0.000579606	0.00165003	0.0018908	0.00199063	-0.00286886	0.00195001	-0.00296458	0.00134093	-0.0019153	-0.000575499	-0.000974521	0.00160543	0.000685515	-0.00119124
NOP16	-0.00164267	0.00441404	-0.00154638	-0.00514285	0.00122219	-0.0125327	0.00422674	-0.00469589	-0.00312996	0.00176777	-0.000434605	-0.00180146	-0.00412307	-0.00130639	-0.00406168	0.00431469	0.00412585	0.00135384	-0.00274935	-0.000482085	-0.00107894	-0.00358178	0.00303983	-0.00023086	0.00445985	-0.00311976	-0.00124631	0.000886303	0.00176553	-0.00374665	0.00533899	-0.00216342	-0.00306956	-0.000100564	0.0016317	0.00093719	0.000871573	0.00146944	0.00304853	0.00411057	0.00275784	0.000739235	-0.000139084	0.00129095	0.00414573	-0.000548737	0.00127436	-0.000479088	-0.000915916
CC2D2A	-0.000894443	0.000149727	0.00651796	0.000744428	-0.00274864	-0.00349604	-0.00222386	0.00609673	0.00459847	-0.00251084	-0.00953527	0.00235417	0.0027238	0.00238114	-0.000596492	0.00114618	0.00196134	-0.00246762	-0.0018856	0.00452555	-0.00154808	-0.00323722	0.00180794	0.00466899	0.000828042	-0.00163171	0.00335467	0.0038108	0.00115024	-0.00326388	0.00311348	1.25998e-05	0.00246348	0.00163512	0.00578351	-0.00518948	0.00419753	-0.00243199	-0.00491502	-0.00127035	-0.00127901	0.00502024	-0.00398597	0.00438415	-0.00026773	-0.000198657	0.00155871	-0.00483781	-0.00815461
RRM2B	-0.00384074	0.00141677	0.000435086	-0.000712231	-0.0069957	-0.0141443	-0.00648874	-0.00387903	0.0042907	0.00702568	-0.00541767	-0.00756316	-0.00162829	0.000759391	0.00470453	0.00701236	-0.000550982	-0.00115741	0.00210538	0.00414236	0.0034796	-0.0030035	-0.00195407	0.0023568	-5.22835e-05	0.00243971	-0.00427665	0.00098975	-0.00353025	0.0017609	0.00630909	0.000566997	-0.000337644	-0.00500079	-0.00362775	0.00371528	-0.00349175	-0.00533182	-0.0041239	-0.0103676	-0.00579816	0.00113423	-0.000176763	0.00454342	-0.00108552	-0.00279237	-0.0029888	0.0013856	0.000178771
ZNF800	-0.00211896	1.84508e-05	0.00318766	0.00129009	-0.00411984	-0.00807324	-0.00360916	-0.0043588	0.00420875	-0.00196656	-0.00194159	-0.00147388	-0.00311796	-5.65872e-05	0.00117926	-0.00056406	0.000384355	-0.000769448	-0.000993695	-0.00034704	-0.000927158	0.00196117	-5.22748e-05	-0.00162314	-0.000397178	-0.000528449	-0.0024674	-0.00141259	-0.00163543	0.00175123	-0.000817294	-0.00150347	-0.000976997	-0.000863181	0.00089139	-0.00059578	0.000243764	-0.00150408	0.000495423	-0.00172916	-0.000769419	0.00317666	0.000617491	-0.00133655	-0.00149858	0.00173754	0.00186793	-0.000816037	0.00367925
TNFRSF17	0.00115926	0.00207206	0.00168242	0.000887276	0.0022484	-0.000763371	-0.000339185	-0.00353546	-0.00256609	-0.00321847	-0.00548923	-0.00592749	-0.00390552	-0.00630989	-0.00268265	0.00232775	-0.00313108	-0.0046449	-0.00409861	0.0019586	-0.0047439	-0.00505545	-0.00376495	0.000959692	0.00660781	0.00425083	0.00228616	-0.00179019	-0.00609027	-0.000655668	0.00130633	0.00354175	-0.00228927	0.00119534	-0.000883744	-0.00261523	-0.00495216	-0.00477021	-0.00117623	0.00200776	-0.00151659	-0.0028848	0.0033281	-0.00156527	0.00206158	-0.00111299	0.0007905	-0.00282635	-0.00115433
SNX29	-0.00503244	-0.00150307	0.00191636	-0.00032696	-0.00885819	-0.00813555	-0.00187917	-0.00330494	0.00179286	-0.00643	-0.00479009	0.0026305	0.00171867	0.00323156	-0.00173723	-0.00241761	-0.00164588	0.000452093	0.00552969	-0.0014501	0.000529699	0.00141506	0.000538404	0.00252859	0.00165934	-0.000482839	-0.000652844	-0.00352266	-0.00170459	0.0050522	-0.000225585	-0.00102313	0.00294788	-0.000960688	-0.00196016	-0.00194401	-0.00149079	0.0006864	0.00118151	-0.00728238	0.000580686	-0.00468257	0.000659394	-0.00417277	-0.00155242	-0.00120994	-0.00364864	-0.00232187	0.00102452
LMO3	0.00377959	-0.00571853	0.0256336	0.00552089	-0.0136489	0.00443375	0.0154083	-0.00566755	0.002306	-0.00310857	0.011748	-0.00173374	0.00040779	-0.0080392	-0.00888005	0.00893077	0.00440709	0.00382773	0.00297223	0.00370094	-0.00188299	0.00713015	0.00622028	0.00466464	-0.000240971	0.00224907	0.00509707	0.00614476	0.00832611	0.00403333	0.00903472	0.00774874	0.00821756	-0.000611554	0.0147027	-0.00207659	0.00689051	-0.0120699	-0.0039303	-0.00735765	0.00839153	0.0012106	-0.00227183	-0.00121691	0.000892059	-0.00355126	-0.00462987	-0.0178751	0.00214101
MRPS10	-0.00283219	0.00282757	0.000591357	-0.00337446	-0.00787687	-0.0118127	-0.00417304	-0.000331544	0.00125072	0.000647209	0.0014184	-0.000693048	-0.00171836	0.00107051	-0.00205358	0.00290019	0.00189802	-0.000566889	-0.000523231	0.00335869	-0.000338682	-0.00108507	6.29347e-05	-0.00302004	-0.000695819	-0.00130946	-0.0016219	0.000326616	-0.000396887	-0.00127303	0.00100179	-0.00118895	-0.0017443	-0.0020387	0.000309712	-0.0010401	0.000291964	0.000998858	0.00260755	0.000492221	0.00178185	0.0015515	0.000304705	-0.000763299	0.00138559	-0.000795244	0.00127548	0.000592363	0.000990588
GUCA1A	0.00615931	0.00280575	-0.00479767	-0.00162837	-0.000477428	0.000246537	0.0027947	-0.00299468	0.00587356	-0.00486406	-0.00131055	-0.00490779	0.00322076	0.00550936	-0.00095696	0.00530677	0.00648256	0.000546405	0.0103079	1.10064e-05	0.00646744	0.00551748	-0.0036822	0.00175386	-0.00971147	0.000229227	0.00450998	0.00383516	-0.00552411	-0.00192236	-0.00234534	-0.00546474	0.00249719	0.00037429	0.00606407	0.00985092	0.0113798	-0.00198381	0.00231438	-0.00323613	-0.00100782	-0.00341133	0.00505603	0.000335302	0.00155349	0.000766594	-0.0028957	0.00279149	0.00273194
RSF1	0.000174292	0.000201522	0.000509077	0.00379488	-0.00562085	-0.00377837	-0.000882565	-0.000460624	-0.000961306	-0.00165735	-0.00134683	0.00275145	0.00262262	-0.00262017	-0.000484313	1.89263e-05	-0.00479027	0.00207415	0.00489049	0.00211721	0.00286853	0.00168176	-0.0026049	-2.57589e-05	0.00119756	0.00376667	-0.00174918	0.00161124	-0.00169497	0.000395363	-0.000756355	-3.16054e-05	0.00161394	0.00163111	0.000579235	-0.00147027	9.41462e-05	0.000804763	-0.000379437	-0.000630714	-0.00427935	0.00258302	-0.000505509	-0.00649442	-0.000881697	0.000517276	-0.000122953	0.00103864	0.00289887
VPS13D	-0.00227125	-0.0054076	0.00582578	0.000982303	0.000910514	0.00117741	-0.00300007	-0.00238726	0.000795237	-0.00416925	-0.000500247	0.000321273	0.000189839	-0.000999759	-0.00130246	-0.00149225	0.00162029	0.000475032	0.00180792	0.000575919	-0.00153379	0.00243589	0.00062513	-0.000991008	0.000153252	-0.000679625	-0.000570052	-0.000434471	-0.001802	0.00213619	0.00278093	0.00196328	-0.000738984	-0.00128416	-0.00217595	-0.000474939	-0.00161859	0.00323584	-0.00571369	-0.0023324	-0.00419273	-0.00213916	7.39774e-05	-0.00509533	-0.00021397	0.000922562	-0.00136749	0.000490085	0.00308734
CELF2	-0.0030665	0.00395875	0.000613133	0.00752918	0.00565976	-0.00521083	0.00293881	-0.00797482	0.0171333	0.0047035	0.000333696	0.00449897	-0.000203923	0.00597327	0.00917819	0.00411425	-0.00810648	0.00643091	0.00366116	0.00270684	-0.00138249	-0.00496378	0.00734679	-0.0013427	0.0106154	0.00471426	0.00838671	0.00442775	0.00600804	0.00980924	0.00305345	-0.00215494	0.000342815	0.00188805	3.68003e-05	0.00353059	-1.65414e-06	0.00133297	-0.00723926	-0.00160072	0.00160997	-0.00451873	0.000688994	-0.00902478	0.000482405	-0.00348716	-0.0047871	0.000611148	0.00443107
FAM120A	-0.00530237	-0.00104171	0.0024631	-0.00254892	-0.00157846	-0.00643527	-0.000156418	-0.00240786	-0.00320358	-0.00432525	-0.00341886	0.00330526	5.22608e-05	-0.000383768	-0.0038688	-0.00853043	-0.00529041	0.00418511	0.00499891	0.00405503	0.00165699	0.000213459	-0.000874455	0.00332192	-0.00152525	0.00122289	0.000537293	0.00200662	9.91948e-05	0.00141695	0.00194687	-0.00310968	0.000160183	0.00105977	0.00254853	-0.0018193	0.000652492	-0.00172098	-0.00227807	0.00181618	0.00134271	0.00351094	0.000798949	0.00134095	0.00175285	-0.000315655	-0.00186032	-0.00273026	0.00226926
R3HDM1	-0.000605443	-0.00150755	-0.000216386	0.00529286	0.000733288	-0.00317649	0.00169028	-0.000131058	-0.000725158	-0.00346272	0.00153158	0.00325986	-0.00189559	-0.000744729	-0.000352086	-0.000851025	0.00176672	0.00206656	0.000754762	0.00326369	0.00107684	0.00119513	0.000736402	-0.00142906	0.00260242	-0.0038477	0.000478226	-0.00124882	-0.00196648	0.00110861	0.00173491	-0.000789134	0.00261113	0.00193386	0.00253469	-0.000893771	0.00242448	-0.00192531	0.00204493	0.000135267	0.00013911	0.00378878	0.0031227	0.000353886	0.0018782	0.00126184	3.45454e-05	0.0023166	0.00501593
COL9A2	0.00429745	-0.0116944	0.00124647	-0.00103147	-0.0146962	-0.000356167	0.00133392	-0.00241449	-0.00786387	-0.00315104	-0.0109686	-0.000540522	0.00425528	0.00726993	0.0117765	0.0199402	-0.0125754	0.0140714	0.00991334	0.0129919	0.00144232	0.0101441	0.00215156	-0.0107033	0.00887938	0.0148517	0.00396996	0.00321702	0.00254921	-0.00713259	0.00212714	-0.0107758	-0.00623198	-0.00504291	0.0102695	-0.00680344	-0.00338694	-0.00193836	0.0116238	0.0072011	-0.00459053	-0.0039945	-0.00359546	0.000965815	0.000914451	-0.00352196	-0.00193309	-0.00736501	-0.00810967
KITLG	-0.00366933	-0.00313778	0.00215736	0.000164655	-0.0101751	-0.0106244	-0.00741642	-0.00279003	-0.00452411	-0.00331473	-0.0087686	-0.00655119	-0.00573847	-0.0130483	-0.00325735	0.00170457	-0.00181647	0.000454472	0.00262622	-0.00234274	-0.000143668	-0.00105198	-0.0117898	-0.00153046	0.00845918	0.00351391	0.00403762	0.000175394	0.00177599	0.0018658	0.00248726	-0.00212586	0.00369651	-0.00142992	-0.00605229	0.00169083	-0.0067691	0.00651158	0.00621835	0.000512164	0.00834886	-0.00128897	-0.0017724	-0.000528609	-0.00709774	0.00321489	-7.7583e-05	0.0100053	0.00764689
ERCC8	0.00250771	0.00222863	0.00144294	0.00213649	0.00189514	-0.00117789	-0.00070889	0.00262605	0.00241924	-0.00153724	-0.000554859	-0.00332116	0.0004893	-0.000816714	-0.0004086	6.82437e-05	-0.000967204	3.71012e-05	0.0010558	0.00191625	-0.00101168	-5.47699e-05	0.00353871	-0.00271513	4.43833e-05	-0.00161197	0.000885101	-0.000283328	-0.00012097	-0.00331331	0.000545798	-0.000416909	0.00271865	-0.000508324	0.002191	-0.000395677	-0.000689205	0.00101249	0.00424236	-8.97807e-05	0.00275289	0.000999518	0.00116741	0.00196961	-0.000817738	-0.000931331	0.000454999	0.00183376	-0.000391791
ADAMTS6	-0.00104307	0.00457683	-0.0179699	0.0158931	0.00710969	-0.00646304	0.000853764	-0.00116134	0.0180926	0.00623909	0.0024757	-0.0017736	0.00594602	0.000377104	0.0118008	-0.00458001	-0.011641	-0.00272478	-1.45895e-05	-0.00336075	0.00114766	-0.00165963	0.00393882	0.0141815	-0.00606561	0.00259231	-0.00616207	-0.00556671	-0.00262272	-0.00849138	0.00072858	-0.00456792	0.00880224	-0.00890673	0.00381687	0.00382242	-0.00386964	-0.0114053	-0.00258117	-0.00548294	0.00429945	-0.00448036	0.00578976	-0.00520667	-0.00624094	-0.00296075	0.00274332	-0.00108469	0.00101449
H6PD	-0.00383391	-0.00304453	-0.000314577	-0.00465178	-0.0030388	0.00151445	0.00264107	0.000650731	0.00164144	-0.00286637	-0.00143761	-0.00221316	0.00614958	0.000561193	0.00238812	-0.00106807	-0.00547015	0.00101081	0.00449949	0.00370679	-0.00311872	0.00607798	9.31975e-05	-0.00443925	-0.00521457	0.000281461	-0.00273427	-0.00223622	-0.00235501	0.00407022	-0.00244281	0.00351991	0.000564233	0.00165326	0.0012248	-0.00533083	0.000437173	-0.00261732	0.00283985	0.00199823	-0.00438236	0.00189251	-0.00227285	-0.00532122	-0.00349873	0.00118488	0.00537618	-0.00725461	-0.00223363
VAMP3	-0.00421665	0.00243661	-0.00106396	-0.00261896	-0.00489916	-0.00708898	-0.00300762	-0.00460241	0.00256755	0.00156449	0.0033049	3.25972e-05	-0.00217285	0.001122	-0.000586736	-0.00125517	0.00116675	-0.000420056	-0.00025235	0.000982717	-0.00486528	-0.000661579	-0.00232193	-0.000287132	-0.00351781	0.000528543	-0.000899918	0.000812633	-0.00103981	-3.45608e-05	0.000715125	0.000839896	0.00328138	0.00123137	0.000552597	0.00051129	0.00104464	-0.00132536	-0.00128969	-0.000230451	0.00183426	0.00141017	-0.00188767	0.000668238	-0.0013899	0.00131965	-0.000629726	-0.00107286	-0.000133932
PER3	0.000640062	-0.000587724	0.00614973	-0.00151865	-0.005885	-0.00939612	0.0045525	0.00152298	0.0105075	-0.00158735	0.0071088	0.0113295	-0.012242	-0.00232803	0.00337481	0.00109731	-0.0046917	-0.00957483	-0.00504291	0.0074508	-0.00981453	0.00647771	-0.00122524	6.73782e-05	0.00733294	0.00859903	-0.00411376	0.00115825	-0.00501703	-0.00201482	-0.00139333	0.00187671	-0.00217978	0.0136752	-0.000744374	-0.00208212	-0.000594486	-0.00078502	-0.0120644	-0.00837575	0.00937285	0.000365491	-0.000636068	-0.00059389	-0.00448372	0.00302544	0.00583933	0.00126234	0.00309529
UTS2	0.00316629	0.0071251	-0.000447299	-0.00104511	-0.00263938	0.00241751	-0.00779964	-0.0098259	-0.000952908	0.00550859	-0.00290947	0.00381002	-0.00406228	0.00484504	-0.00453587	-0.00900272	0.00345933	0.00557273	0.0131814	0.0024882	-0.00327739	-0.0140621	0.00187193	0.00578552	0.00243876	-0.0182606	0.011139	0.0083898	-0.00471808	0.00701879	-0.00772236	0.0101994	5.72323e-05	0.00947915	0.00116998	-0.00173097	0.00189335	0.00325875	-0.00327676	1.66499e-05	0.00694002	-0.00418918	-0.00310517	-0.00848545	-0.00966835	0.00766159	0.00504745	-0.00824622	0.00309029
TNFRSF9	0.00177112	0.00012852	-0.00418536	6.43657e-05	-0.00196032	0.00743948	0.00137466	-0.00839882	-0.00375565	0.00582378	-0.0142458	-0.00108883	-0.0083134	-0.025282	0.0178178	0.0146925	-0.00689093	-0.00559208	0.00460772	0.00262734	-0.0103741	-0.00293701	-0.00772801	-0.0105715	-0.0167556	0.00463113	-0.00248806	0.00932499	-0.00893188	-0.00107248	-0.0108819	-0.0279773	0.0113537	0.00448289	0.00771555	-0.0107098	0.0077767	0.00574562	-0.00532647	-0.00215385	-0.00408452	0.00561235	-0.00723824	0.00346613	0.0190364	0.0112484	0.023818	0.00685631	-0.00787659
EPN3	0.0137005	-0.0130699	0.00331732	-0.0205728	-0.0011465	-0.00649887	-0.00519166	-0.0027743	0.00124146	-0.00468754	0.00398077	-0.000391962	-0.000742559	-0.00417751	0.00056015	0.00830854	-0.00721412	-0.00627245	-0.0151236	-0.0180177	0.0212223	0.0016979	-0.0164114	0.0046886	-0.00632066	0.0034419	-0.00491522	-0.000599659	-0.0184285	0.00158576	-0.00130207	0.0236972	0.00466085	-0.000969378	0.00311836	0.0226269	0.00100371	0.00365091	-0.0124221	-0.00251631	0.0244861	0.00637703	0.00902252	-0.000464392	0.0100411	-0.000994441	0.000109985	0.0044679	0.0188501
LTBP1	-0.00187294	-0.000831792	-0.0100917	0.00394095	-0.00876356	-0.00775656	-0.00822229	-0.00221428	0.00077159	-0.0047044	0.00128403	-0.00762362	0.00325123	-0.00357709	0.00590511	0.00535364	-0.0112529	0.00350289	0.00430259	-0.000481245	0.00530678	0.00336454	-0.00865625	-0.00297245	-0.00806253	-0.000169474	-0.00353593	-0.000753675	-0.00430025	0.00150568	0.00122091	0.0104357	0.00555232	-0.00719893	-0.00379367	0.00354186	-0.00647239	0.00868823	0.0115181	-0.00256851	-0.00283934	-0.0102752	-0.00274688	-0.00667959	-0.00615897	0.0064269	-0.00647017	0.00426343	-0.00505502
RCN1	-0.00416285	0.003125	-0.00671803	-0.00303169	-0.002429	-0.0112639	0.00212211	-0.00584376	0.00339333	-0.00362024	-0.000160725	-0.00125447	0.000613185	-0.0014711	0.0010146	0.00438534	-0.00275028	0.000105034	0.00354129	-0.00119982	0.000978554	-0.000791188	0.0022651	0.00286445	-0.00230426	0.00400618	-0.000111446	-0.00217095	0.000849045	-0.00244275	0.00185985	-0.00239365	0.000264747	0.000225587	-0.00137954	-0.00251965	0.000454727	-0.00336756	0.00552732	-0.00220165	-0.00213938	0.00173598	-0.00183874	-0.00257268	-0.00340059	0.000227088	-0.000190112	0.00775663	-0.00724142
ELN	-0.00146265	-0.0162094	-0.000488619	-0.00251923	-0.00352019	0.00283117	0.0074004	0.00434397	-0.00708176	-0.0143803	0.00762603	0.00126209	0.00168548	0.000681803	-0.00687751	0.0188273	-0.0170886	0.0284252	0.0262906	0.0107039	-0.0176954	0.01544	0.023761	-0.0228936	0.00757251	0.0159162	-0.0272776	-0.00991772	-0.00291305	-0.0119903	-0.00366584	-0.0148158	-0.00425851	-0.0224239	-0.00131006	0.00742498	-0.000601201	-0.00235759	-0.000845851	0.0127571	-0.0127703	0.014746	0.0204722	0.0231912	-0.00579888	-0.000203524	0.026462	-0.0188132	0.0275259
RFC2	0.000357863	-0.000124268	-0.00664982	-0.0060418	0.00322522	-0.00528933	-0.00111906	-0.000461983	-0.00227661	0.00449865	-0.00321422	-0.00289524	0.00171393	0.00167533	-0.00747192	9.59437e-05	0.00209299	0.00387061	-0.00271988	0.00188527	-0.0104828	-0.000987723	5.0408e-05	-0.00239868	5.71169e-05	-0.00275502	0.000976527	-0.000365125	0.00182053	-0.00312102	-0.00271085	0.00115934	0.000151164	-0.000257669	0.002527	-0.000223324	0.00333595	-4.471e-05	0.00458974	0.00168567	0.00140642	0.00157866	0.000361497	-0.00223791	0.00146289	0.000386986	0.00349923	5.32328e-05	0.00312503
ARID1B	0.000886607	-0.000991344	0.00125278	0.00163703	0.000663688	0.00115288	0.000914815	0.000504544	0.00228237	-0.00167547	-0.00191891	0.000257106	0.00314001	-0.00165984	0.0034543	-0.000750766	-6.3961e-05	0.00396532	0.00372617	0.00134636	0.00191964	0.00555346	0.00237792	0.00067758	0.000576323	-0.000661651	-0.00200303	-0.00361853	-0.00176289	0.00200131	0.000119115	-0.000840958	0.00143413	0.00305928	-0.000156766	-0.00236698	0.000598842	0.00112986	-2.23671e-05	-0.00297804	-0.00363895	0.00164086	0.00161459	-0.00333134	-0.00184498	0.00294304	-0.00124304	-0.000948398	0.00321639
CLPTM1L	-0.00534389	-0.00400727	-0.0018178	-0.00564422	0.00213408	0.000960809	-0.00220906	-0.00356724	-0.000634377	0.000756823	-0.00054903	-0.00434159	0.00144197	-0.000201462	0.00151337	0.000860519	0.000275618	-0.00157925	-0.00281085	0.00180675	0.00227551	0.000646795	0.000851715	0.00257977	0.00382077	-0.00199363	-0.000164864	-0.00386131	0.000770348	-0.00153876	0.00268704	-0.000184075	0.00136589	0.000598611	0.000605994	0.00103446	0.00185249	0.00102822	0.00176344	0.000522295	0.0011039	0.000178067	0.00125996	0.00110435	0.0023501	0.00254019	0.00249878	-0.00140001	0.00157404
NEDD4L	0.00397575	-0.00181328	0.00250461	-0.00340951	0.0023073	0.00302361	-0.00117145	-0.00531427	0.000943492	-0.00370667	-0.00306558	-0.00141608	-0.00230401	0.00174006	0.00605232	-0.0056809	0.00883545	0.00148583	-0.00365142	-0.0037315	0.00240803	-3.4695e-05	-0.000156134	-0.00187761	0.00117053	0.00326184	-0.00297229	-0.00622652	-0.00686402	-0.00536256	0.00457	-0.00913813	0.00639825	-0.000655932	-0.000563086	-0.00142847	-0.0026234	0.00116223	0.00220177	-0.00417208	0.00568032	0.00228952	-0.00174913	-0.00576099	-0.00556489	-0.00674235	-0.00177691	0.00347423	0.0110738
FOXP3	0.000408281	-0.00462463	8.52399e-05	-0.00327047	-4.60808e-05	-0.00150953	-0.00217109	-0.00331281	0.00205447	-0.00371832	0.000172079	0.000454319	0.00686379	0.006774	-0.00922465	0.00261297	-0.00581198	-0.0025443	0.00342367	0.00590441	-0.00377532	0.00123412	0.00341172	-0.00249628	-0.0018091	-0.00193671	0.00321724	-0.00643021	0.00541945	-0.00399656	-0.00977325	-0.00293214	0.00499794	0.00172793	0.000413705	0.00168063	-0.0021009	-0.00046622	0.00741356	-0.00814895	-0.00110567	-0.00435644	0.00438966	0.00628123	0.00594053	-0.0117076	-0.00472162	-0.00155208	0.0103747
PPP1R3F	0.00398695	0.000122828	-2.0981e-05	-0.00514296	-0.00721235	-0.00488626	0.00384538	-0.00365784	8.03077e-05	-0.003999	-0.00057108	0.00432566	-0.00502597	-0.00093662	-0.000640527	0.000323432	0.00559657	-0.00075732	-0.00158041	-0.00170123	0.00859556	0.00239322	0.00716291	0.000270733	0.00214015	-0.000762759	-0.00195425	-0.00132526	0.00375127	0.00180348	-0.0033859	-0.00444541	-0.000296126	0.00516847	0.00492257	-0.0027645	-0.000222311	-0.000356772	0.00067188	-0.00332101	-0.00332548	-0.00541802	0.00380209	0.00516813	0.0036186	0.0023186	-0.00467894	0.00147592	-0.00501228
HEXB	-0.00609583	0.000537957	-0.000504665	-0.00549947	-0.00245381	2.06397e-05	-0.00208764	-0.00531788	-0.0050361	0.00288791	-0.00161504	-0.00416924	-0.00650696	-0.00141695	0.00361814	0.00101802	0.000186491	-0.00217136	0.00115165	0.000768224	0.0033247	-0.00165104	0.000964886	0.000586198	-0.00138969	-0.00186961	-0.0032704	0.000972311	0.00439748	8.65122e-06	0.00317153	-0.000174135	-0.00124206	0.00254127	0.00137412	0.000451899	0.00465904	0.000254601	0.00472169	0.000227638	0.0012484	0.00240715	-0.000683932	-0.00400871	-0.00373729	0.00259206	0.000954938	0.00412918	0.000788898
PTCD2	0.000625691	0.000703872	0.00101526	0.00246916	-0.00296489	-0.00614129	-0.00206489	0.0022863	-0.00115002	0.000398214	0.00367852	-0.00300654	0.00177778	-0.000533984	-0.000303892	0.001615	0.00101502	-0.00122885	0.00161714	0.0033934	0.000258425	0.00213401	0.00359914	-0.00308976	-0.000704886	-0.00162204	-0.000284124	0.0020169	0.000703623	0.000301325	0.00182494	0.00165109	0.00139513	-0.00113229	0.0021277	-0.000748565	-0.000336237	0.000680811	0.000555244	0.000277715	0.000917298	0.00063653	0.00203269	-0.00166656	-0.000148876	0.0013892	0.000859503	0.0028804	0.00135592
NEXMIF	0.00659087	-0.00778556	0.0135997	0.00955702	-0.00453229	-0.00117577	0.00150018	0.00027936	0.00279945	0.00899613	0.00229024	0.014608	-0.000366894	-0.00709631	-0.00404084	0.000133975	-0.00379249	0.00611943	0.00314809	-0.00333025	-0.00046129	-0.0110627	-0.00548852	-0.000238513	0.00108815	0.00653466	0.00528346	0.00392137	-0.00125046	-0.00581983	-0.0124794	0.00775499	0.00926163	-0.00417727	0.00883228	0.00870016	0.00715801	0.0065026	-0.00489353	-0.00731504	0.00215632	0.00280769	-0.00353729	-0.00831061	0.00831075	0.00898483	-0.00198265	-0.0023137	0.00381351
JKAMP	-0.0013158	0.00146898	0.00212737	-0.000628883	-0.00821677	-0.0136167	-0.00505696	0.000818164	0.0022686	0.00731097	-2.02026e-06	-0.00584695	-0.00191056	-0.00380133	0.00146906	-0.000428215	-0.000521588	-0.00144176	-0.000860208	0.00104046	0.00139841	-0.00237135	0.0024387	0.000208991	-4.92518e-05	0.00237088	-0.00227858	-0.0012227	0.000427485	-0.000819807	0.00302207	-0.00143406	0.000487196	-0.00422553	-0.000668534	0.00113025	-0.00235314	-0.000367444	0.00318547	0.000851524	0.00249808	-0.00260162	0.00350944	0.00134432	-0.00108457	0.0017646	0.00125724	-0.00353629	6.67335e-05
DKK3	-0.00634028	0.00389558	-0.0029215	-0.00382783	-0.00430128	0.00275799	-0.0049652	-0.00681176	0.0130487	1.60491e-05	0.0147328	0.00269483	-0.00415796	-0.00201696	0.0032776	0.0023202	0.00207651	-0.001904	0.00419104	0.0101041	0.00371284	-0.00675097	-0.000576893	0.00253646	-0.00509124	0.00341241	-0.00129142	-0.0030375	0.000529553	0.00142031	-0.00134269	-0.00829325	0.00251311	-0.00539155	-0.00845432	0.000940561	-0.00723837	0.00507926	0.0107798	-0.0128656	0.00827287	-0.0142757	-0.000264114	-0.00318819	0.00548616	-0.00379683	-0.0013446	0.000327889	-0.000836239
ARHGEF5	0.0108129	-0.00801871	0.0006825	-0.0146326	-0.00391276	0.00449759	-0.00140192	-0.00449807	-0.00352225	-0.00507895	0.000480847	-0.00161393	0.00192794	0.00190139	0.0041705	0.00133219	-0.00712532	0.00136459	0.00193326	-0.00187132	-0.0136878	-0.00071573	0.00341691	0.00805267	-0.00677488	0.00418087	1.6819e-05	0.0025035	-0.0021252	-0.000590183	0.00627545	0.00922083	-0.000341906	0.00676061	0.00706062	-0.00473138	0.010415	-0.00753221	-0.0101437	0.000877158	0.00583878	0.00615345	-0.00145125	0.00832696	0.00531634	-0.000701465	0.00785766	-0.000918291	0.0121369
NFE2L3	-0.00567098	0.00287913	-0.00192618	-0.00165959	0.00222762	-0.00891773	-0.00575285	-0.00846714	-0.00367152	0.00731961	-0.00392326	0.000746964	-0.00203932	-0.00362315	0.00531155	0.00338148	-0.000246751	0.00270758	0.00151325	0.00162478	0.000266125	-0.00547674	-0.00549322	0.00448133	-0.00539267	0.00130419	0.0024272	-0.00539436	-0.00301447	0.00487456	-0.00308397	-0.00154761	0.00192108	-0.0042617	0.00513633	0.000144686	0.00167426	0.0034561	0.00260239	-0.0014733	0.00523021	0.0115863	-0.00218658	-0.00268471	0.00263909	0.00488856	0.0069527	-0.00200266	0.00363224
MCUR1	0.00226698	-0.000131131	-0.00335307	-0.00338193	-0.00253688	-0.00730242	-0.00247648	-0.00436595	0.00106189	-0.00242984	-0.000804681	0.00130456	-0.00392921	0.00125994	-0.00506282	-0.00235865	0.00018454	0.00170946	-0.00187723	0.000842574	0.000926851	-0.00205366	0.0027972	-0.0031573	0.00199313	-0.000802461	-0.00281404	-0.000598041	-0.0020832	0.00139201	0.00369806	-0.00322794	-0.00124991	0.000816103	7.67349e-05	-0.00170443	0.000969816	-0.00141264	-0.000972715	0.00170536	0.00159477	0.00299805	0.00109396	0.00129907	0.000159561	-0.000908338	0.000639057	-0.000487773	0.00305647
LIMA1	-0.000529496	-0.00220821	-0.000339732	-0.00292564	-0.00146592	0.000101	0.00166992	-0.00364549	0.00240744	0.00146449	-0.00326842	-0.00181644	-0.00144742	0.000599064	0.00730576	-0.000852006	-0.00467327	-0.00216392	0.000371244	-0.000659454	0.00129349	-0.0017298	-0.002412	0.00375689	-0.000254748	0.00231908	0.00170528	-4.44629e-06	-0.00137417	0.00345722	0.00522989	-0.00249477	-0.00230657	-0.000842021	0.00134052	0.000399315	0.00324752	-0.00268128	-0.0041211	0.00602518	0.00433836	0.00521474	-0.00145665	-0.00298963	0.00067963	0.000843847	0.000956603	0.00366312	0.00446093
LETMD1	0.00160154	0.000868099	0.000504911	-0.00313875	-0.000621942	0.00189903	0.00518298	-0.000314367	-0.00589609	0.00332737	0.003378	0.00168219	0.00456108	0.00345448	0.00295769	-0.00361819	-0.00688714	0.000905304	0.00543734	9.16049e-05	-0.00137383	0.00235235	0.00130697	-0.00416328	-0.00428682	0.00360576	0.00135067	0.00314482	0.00121548	-0.00238238	0.00456242	0.00243721	-0.00190817	0.00445064	0.000302	0.000931746	0.00148498	0.000509225	-0.00313572	0.00234471	0.00300216	-0.000602696	-0.00394394	-0.00289147	-0.00208453	-0.00162852	-0.00020712	-0.00312982	0.00119256
SLC4A8	0.00374208	-0.00239537	-0.00252509	0.00551295	0.00141611	-0.000863193	-0.00484395	-0.00033937	0.0106907	-0.000223588	-0.0184915	0.0129882	0.0114302	0.00561393	0.00975351	-0.005705	-0.0112856	-0.0023985	0.00101079	0.00241368	0.0102488	0.000991584	0.00209244	0.0112218	-0.0122127	-0.00309338	-0.000734008	0.00431463	-0.00167593	-0.00173105	0.00220694	0.00473757	0.00638327	-0.00893039	0.00444814	-0.00107274	-0.000268129	-0.00366672	-0.00193213	-0.00310341	0.015138	-0.0061079	0.00533146	-8.09564e-05	0.00303123	-0.00398592	0.00094322	-0.00374629	0.00865872
LAMC3	0.000846896	-0.00498023	-0.00923377	0.00662445	-0.00716961	0.00604151	0.0122496	-0.0128944	0.0133649	-0.00541352	0.00218662	0.00275196	0.00626217	-0.0016542	-0.000397185	0.0172157	0.0128268	-0.00510379	-0.000939049	-0.00990776	-0.0135525	-0.00199483	0.0132808	0.00115548	0.00544285	-0.00262145	0.00440991	-0.0105473	-0.0161137	-0.0241187	0.0035336	0.0132194	-0.0165016	-0.00113827	-0.00304405	0.00812571	0.00372631	-0.0116121	0.0247955	-0.00322136	0.00579111	0.00556009	0.0114396	0.0111147	-0.00740242	-0.0113838	0.0136757	-0.00661434	-0.0077467
PTGER3	0.000643729	-0.00121482	-0.000191173	0.00857101	-0.0180092	0.00569753	-0.00770133	-0.00490889	-0.00949231	-0.000916748	-0.00230735	0.0040948	-0.00637245	-0.00916337	-0.00201034	-0.00941078	0.0053166	-0.00930442	0.00117216	0.0182588	0.00281795	-0.00890449	-0.00153199	0.0143332	0.00584977	-0.000719915	0.0049357	0.00875268	9.9505e-05	0.00977234	-0.00271421	0.0163722	-0.000706634	0.0194452	0.015219	-0.00157198	0.0158658	0.0196134	-0.00184886	-0.00231263	-0.00745514	0.0090946	0.00297226	-0.0102218	-0.00801188	-0.0129955	-0.0120473	-0.0171644	-0.000659617
TNIP3	-0.00106158	0.000942418	0.00254092	0.00208069	-0.00108092	-0.000377944	-0.00725054	-0.0140595	0.005968	-0.0161574	-0.00474667	0.00115112	0.00663851	-0.00347077	0.0122053	0.000322998	-0.00615005	0.00264731	0.00183058	0.00799957	-0.00628687	-0.00284774	7.50467e-05	-0.00302764	0.00328673	0.00441977	0.0125914	0.00654129	0.00746179	0.0129099	-0.00887289	-0.00940604	0.00607241	0.00869029	9.06817e-05	0.0117277	0.0102034	-0.00559258	-0.0164911	0.000819126	0.0109343	0.000908909	0.00842146	0.0118751	0.0109554	-0.00195862	0.0192888	0.00776919	-0.0216965
MAPK9	-0.00208528	-0.00264422	-0.00126675	-0.000504257	-0.000953825	-0.00164433	-0.00366728	-0.00260979	0.00108046	-0.00265363	0.000353306	0.00264363	-0.00664723	0.000424366	0.000999191	-0.000779473	0.000270858	-0.000623203	-0.00390576	0.00340526	0.0027476	-0.000371698	-2.26807e-05	-0.000880994	0.00259312	0.00122542	-0.00159788	-0.00169229	-0.000126379	-0.00029609	0.00411288	-0.000643469	-0.00187363	0.000802484	0.00285964	-0.00252521	0.00332676	0.000234622	0.000515098	-0.00114691	0.00110696	-0.000924643	-0.000120769	0.000252672	-0.000553312	-0.000569972	0.00202156	0.00234887	0.000735495
COL23A1	0.00943287	-0.00858103	-0.00662771	0.000488233	0.000833455	0.00473944	0.0158934	0.0101492	-0.000882105	-0.0128964	0.0116236	-0.00158536	-0.0011716	-0.00961227	-0.00629177	0.0142527	0.00184667	0.00891085	0.00348323	0.00154944	0.00025525	0.0152922	0.00687895	-0.00541481	0.0114705	-0.00808041	-7.74818e-05	-0.00476803	0.00842717	-0.00106492	-0.00911325	0.00165248	0.00327615	0.0101248	0.0125935	0.0108577	0.017468	0.0105774	0.0078354	6.42063e-05	-0.002752	0.00103931	0.0156084	0.028702	0.00233146	-0.00305079	0.00557775	-0.00615885	-0.00916591
BCAR1	-0.00705167	-0.00103268	-0.010075	-0.0119987	0.00491826	0.00357337	0.0023519	-0.00494152	0.00760106	-0.00183927	-0.00570294	-0.00134285	0.00710778	-0.00265023	0.00376426	0.00267019	-0.00353637	0.00136222	-0.00101873	0.00455971	0.00143616	-0.00235857	0.00609408	-0.00411511	0.00312064	-0.000979066	-0.00324785	-0.00647913	-0.00110268	0.00344947	-0.0014894	-0.000112882	-0.000959214	0.00519896	0.00232901	-0.00124274	0.000317866	-0.000380051	0.00229589	0.00153679	0.000451247	0.00155484	0.00479621	0.00113863	0.00153558	0.000534	0.000784853	0.00136732	0.00130587
FHIP1B	-0.000457162	-0.00354433	-0.00192551	-0.00264512	0.00275861	0.00164427	0.000669299	-0.00305564	-0.00348014	0.00206821	-0.00163408	0.00377944	-0.000240285	0.00244437	0.00750409	-0.00307726	0.000215048	-0.00048519	-0.0014929	4.94517e-05	0.00053628	6.4471e-05	0.00294075	-0.00139464	0.00175212	-0.00129776	-0.00167211	0.00226656	-0.00147235	-0.00132613	0.00362965	0.00103995	0.00169127	0.0015382	-0.000100075	0.00208756	-0.00042386	0.000915596	-0.00275333	0.0039814	-1.65218e-06	-0.000844303	-0.000526064	0.00119292	-0.00465756	0.00127687	-0.00177364	0.000183726	0.000515065
HERPUD1	-0.000418927	-0.000318224	-6.37238e-05	-0.0024708	-0.00230193	-0.00160844	-0.000716506	-0.00602507	0.00106609	-0.00100817	-0.000794762	0.00178127	-0.00267889	-0.000306598	-0.000243299	0.000338246	0.00735056	-0.000553975	-0.00187174	-0.00650235	-0.00645205	0.00341933	-0.000720007	0.00284209	-0.000364498	0.00399109	0.00499418	-0.00348134	-0.0025128	2.6277e-05	0.00454073	0.00173284	-0.00615297	0.00392164	0.000566376	-0.000475309	0.00296225	0.00398831	0.00775028	0.00144272	0.000745483	0.000638058	-0.00232143	7.97596e-06	-0.00186743	-0.000140673	0.00312881	0.00652648	-0.00155454
HOMER3	-0.0129719	-0.00608558	-0.00452743	-0.00665124	0.000345345	0.00115597	0.00234467	0.00171168	0.00243498	-0.00604177	0.00205903	-0.0167991	0.00658719	-0.00156598	0.00241037	0.00274377	-0.00491771	-0.00773472	-0.000863248	0.00397234	0.00510061	-0.00203234	-0.00119456	-0.00150114	0.0080249	0.000493706	-0.00735851	-0.00842241	-0.00103401	-0.000458759	-0.00534941	0.00400852	0.00402498	0.000404408	-0.00120221	0.0046231	-0.00266257	0.00214161	0.0046132	-0.0106914	0.000284924	-0.00610854	0.00354882	0.0029356	-0.000312084	-0.000143705	-0.00262775	-0.000500146	-0.00414518
RAD51	0.00122015	0.00106079	-0.0118824	-0.00448282	0.00214401	-0.00951356	-0.000190189	-0.00549312	-0.00150177	0.00280308	0.000874638	-0.00179264	-0.00024206	0.00428809	-0.0105157	-0.000174281	0.00410471	0.00514726	-0.00374882	0.00450844	0.00325421	0.00069081	-0.000186801	-0.0031187	0.00135848	0.0025818	0.00197355	-0.00390614	0.00319558	-0.00492795	-0.00348359	-0.00405703	0.000196559	0.00010026	0.000341735	0.00125872	0.00432961	-0.000507449	0.00203839	0.00628893	0.00149424	0.00898264	0.00345727	-0.000387565	0.000210823	-0.00097183	0.00429913	0.00258828	0.00479957
POLQ	0.00251071	-0.00380218	-0.0036951	0.000962262	0.00697282	-0.00619576	0.00267745	0.0013861	-0.000653398	0.00050874	-0.0038753	-0.00278014	-0.00415788	0.0049665	-0.010532	-0.00242273	0.00626125	-0.00182417	-0.00188188	0.0048549	0.00236876	0.00150152	0.000912498	0.00167015	0.00375483	0.00359759	-0.00045877	-0.00115919	0.000849725	-9.59366e-05	-0.00224158	-0.00217914	0.000585486	-0.00191168	0.000961831	-0.00235284	0.00164824	0.0024587	-0.00056996	0.00431149	0.00270394	0.0113947	0.00543087	-0.00997848	0.00312949	-0.00118956	0.00148238	0.00676583	0.0070754
[truncated: 35,839 more rows]
[truncated: 1 more columns]

## Sheet: B
Column1	PC1	PC2	PC3	PC4	PC5	PC6	PC7	PC8	PC9	PC10	PC11	PC12	PC13	PC14	PC15	PC16	PC17	PC18	PC19	PC20	PC21	PC22	PC23	PC24	PC25	PC26	PC27	PC28	PC29	PC30	PC31	PC32	PC33	PC34	PC35	PC36	PC37	PC38	PC39
[truncated: 36,529 more rows]

## Sheet: C
Gene	PC1	PC2	PC3	PC4	PC5	PC6	PC7	PC8	PC9	PC10	PC11	PC12	PC13	PC14	PC15	PC16	PC17	PC18	PC19	PC20	PC21	PC22	PC23	PC24	PC25	PC26	PC27	PC28	PC29	PC30	PC31	PC32	PC33	PC34	PC35	PC36	PC37	PC38	PC39	PC40	PC41	PC42	PC43	PC44	PC45	PC46	PC47	PC48	PC49
[truncated: 11,219 more rows]
[truncated: 38 more columns]

[truncated: 8 more sheets: D, E, F, G, H, I, J, K]
